# Supplementary material for: 1,2-Bis(pyridin-4-yl)diazene–3,4,5-trihy­droxy­benzoic acid–methanol (3/2/2)
Source: Acta Crystallogr Sect E Struct Rep Online. 2012 Jul 14;68(Pt 8):o2436. doi: 10.1107/S1600536812031029 (PMC3414351; doi:10.1107/S1600536812031029)
Supplement: Supplementary file 1 [file e-68-o2436-sup1.cif]

##############################################################################
#                                                                            #
# This CIF contains the data in a paper accepted for publication in          #
# Acta Crystallographica Section E. It conforms to the requirements of       #
# Notes for Authors for Acta Crystallographica Section E, and has been       #
# peer reviewed under the auspices of the IUCr Commission on Journals.       #
#                                                                            #
# Full details of the Crystallographic Information File format               #
# are given in the paper "The Crystallographic Information File (CIF):       #
# a New Standard Archive File for Crystallography" by S. R. Hall, F. H.      #
# Allen and I. D. Brown [Acta Cryst. (1991), A47, 655-685].                  #
#                                                                            #
# The current version of the core CIF dictionary is obtainable from          #
# ftp://ftp.iucr.org/pub/cif_core.dic.                                       #
#                                                                            #
# Software is freely available for graphical display of the structure(s)     #
# in this CIF. For information consult the CIF software page                 #
# http://www.iucr.org/resources/cif/software.                                #
#                                                                            #
# This file may be used for bona fide research purposes within the           #
# scientific community so long as proper attribution is given to the journal # 
# article from which it was obtained.                                        #
#                                                                            #
##############################################################################
data_global
_audit_creation_method
;
  Olex2 1.1
  (compiled 2011.11.01 svn.r2039, GUI svn.r3906)
;
_journal_date_recd_electronic     2012-06-14
_journal_date_accepted     2012-07-07
_journal_name_full     'Acta Crystallographica, Section E'
_journal_year     2012
_journal_volume     68
_journal_issue      8
_journal_page_first     o2436
_journal_page_last     o2436
_journal_paper_category     QO
_journal_paper_doi     10.1107/S1600536812031029
_journal_coeditor_code     NK2169
_publ_contact_author_name     'dr. Sergiu Shova'
_publ_contact_author_address
;
Institute of Applied Physics of the Academy of Science of Moldova
5 Academiei Street, Chisinau MD-2028, Moldova
;
_publ_contact_author_email     shova@usm.md
_publ_contact_author_phone     '37322577542'
_publ_section_title
;
1,2-Bis(pyridin-4-yl)diazene--3,4,5-trihydroxybenzoic acid--methanol (3/2/2)
;
loop_
    _publ_author_name
    _publ_author_address
    'Elena Rusu'
;
Institute of Macromolecular Chemistry `Petru Poni'
Polymer Chemistry and Physics Department
41A Grigore Ghica Voda Alley, Iasi-700487, Romania
;
    'Sergiu Shova'
;
Institute of Applied Physics of the Academy of Science of Moldova
5 Academiei Street, Chisinau MD-2028, Moldova
;
    'Gheorghe Rusu'
;
Institute of Macromolecular Chemistry `Petru Poni'
Inorganic Polymers Department
41A Grigore Ghica Voda Alley, Iasi-700487, Romania
;
data_I
_chemical_name_systematic
;
1,2-Bis(pyridin-4-yl)diazene--3,4,5-trihydroxybenzoic acid--methanol (3/2/2)
;
_chemical_name_common
;
'gallic acid-4,4'-<i>trans</i>-azo-dipyridine methanol solvate'
;
_chemical_formula_moiety     '3(C10 H8 N4), 2(C7 H6 O5), 2(C H4 O)'
_chemical_formula_sum     'C46 H44 N12 O12'
_chemical_formula_iupac     '3C10 H8 N4, 2C7 H6 O5, 2C H4 O'
_chemical_formula_weight     956.93
_chemical_melting_point     ?
_space_group_crystal_system     monoclinic
_space_group_name_H-M_alt     'P 21/n'
_space_group_name_Hall     '-P 2yn'
loop_
    _space_group_symop_id
    _space_group_symop_operation_xyz
    1 'x, y, z'
    2 '-x+1/2, y+1/2, -z+1/2'
    3 '-x, -y, -z'
    4 'x-1/2, -y-1/2, z-1/2'
_cell_length_a     13.555(5)
_cell_length_b     11.711(5)
_cell_length_c     14.213(5)
_cell_angle_alpha     90.00
_cell_angle_beta     93.427(5)
_cell_angle_gamma     90.00
_cell_volume     2252.2(15)
_cell_formula_units_Z     2
_cell_measurement_reflns_used     2093
_cell_measurement_theta_min     2.6580
_cell_measurement_theta_max     29.4275
_cell_measurement_temperature     200.00(10)
_exptl_crystal_description     plate
_exptl_crystal_colour     'light red'
_exptl_crystal_size_max     0.2
_exptl_crystal_size_mid     0.2
_exptl_crystal_size_min     0.1
_exptl_crystal_density_diffrn     1.411
_exptl_crystal_density_meas     ?
_exptl_crystal_density_method     'not measured'
_exptl_crystal_F_000     1000
_exptl_absorpt_coefficient_mu     0.105
_exptl_absorpt_correction_type     multi-scan
_exptl_absorpt_process_details     '(CrysAlis PRO; Agilent, 2012)'
_exptl_absorpt_correction_T_min     0.98163
_exptl_absorpt_correction_T_max     1.00000
_exptl_special_details     ?
_diffrn_ambient_temperature     200.00(10)
_diffrn_radiation_type     'Mo K\a'
_diffrn_radiation_wavelength     0.7107
_diffrn_radiation_monochromator     graphite
_diffrn_measurement_device_type     'Agilent Xcalibur Eos'
_diffrn_measurement_method     '\w scans'
_diffrn_detector_area_resol_mean     16.1593
_diffrn_reflns_number     9591
_diffrn_reflns_av_R_equivalents     0.0383
_diffrn_reflns_theta_min     2.66
_diffrn_reflns_theta_max     26.00
_diffrn_reflns_theta_full     26.00
_diffrn_measured_fraction_theta_max     0.999
_diffrn_measured_fraction_theta_full     0.999
_diffrn_reflns_limit_h_min     -16
_diffrn_reflns_limit_h_max     15
_diffrn_reflns_limit_k_min     -14
_diffrn_reflns_limit_k_max     14
_diffrn_reflns_limit_l_min     -17
_diffrn_reflns_limit_l_max     12
_diffrn_standards_number     ?
_diffrn_standards_interval_count     ?
_diffrn_standards_interval_time     ?
_diffrn_standards_decay_%     ?
_refine_special_details
;
Refinement of <i>F</i>^2^ against ALL reflections. The weighted <i>R</i>-factor
<i>wR</i> and goodness of fit <i>S</i> are based on <i>F</i>^2^, conventional
<i>R</i>-factors <i>R</i> are based on <i>F</i>, with <i>F</i> set to zero for
negative <i>F</i>^2^. The threshold expression of <i>F</i>^2^ >
\s(<i>F</i>^2^) is used only for calculating <i>R</i>-factors(gt) <i>etc</i>.
and is not relevant to the choice of reflections for refinement.
<i>R</i>-factors based on <i>F</i>^2^ are statistically about twice as large
as those based on <i>F</i>, and <i>R</i>- factors based on ALL data will be
even larger.
;
_reflns_number_total     4431
_reflns_number_gt     3050
_reflns_threshold_expression     I>2\s(I)
_refine_ls_structure_factor_coef     Fsqd
_refine_ls_matrix_type     full
_refine_ls_R_factor_all     0.0859
_refine_ls_R_factor_gt     0.0549
_refine_ls_wR_factor_gt     0.1103
_refine_ls_wR_factor_ref     0.1243
_refine_ls_goodness_of_fit_ref     1.028
_refine_ls_restrained_S_all     1.029
_refine_ls_number_reflns     4431
_refine_ls_number_parameters     339
_refine_ls_number_restraints     2
_refine_ls_hydrogen_treatment     mixed
_refine_ls_weighting_scheme     calc
_refine_ls_weighting_details
         'calc w=1/[\s^2^(Fo^2^)+(0.0513P)^2^+0.0000P] where P=(Fo^2^+2Fc^2^)/3'
_atom_sites_solution_hydrogens     geom
_atom_sites_solution_primary     direct
_atom_sites_solution_secondary     difmap
_refine_ls_shift/su_max     0.000
_refine_ls_shift/su_mean     0.000
_refine_diff_density_max     0.218
_refine_diff_density_min     -0.264
_refine_ls_extinction_method     none
_refine_ls_extinction_coef     ?
loop_
    _atom_type_symbol
    _atom_type_description
    _atom_type_scat_dispersion_real
    _atom_type_scat_dispersion_imag
    _atom_type_scat_source
    'C' 'C' 0.0033 0.0016
                         'International Tables Vol C Tables 4.2.6.8 and 6.1.1.4'
    'H' 'H' 0.0000 0.0000
                         'International Tables Vol C Tables 4.2.6.8 and 6.1.1.4'
    'N' 'N' 0.0061 0.0033
                         'International Tables Vol C Tables 4.2.6.8 and 6.1.1.4'
    'O' 'O' 0.0106 0.0060
                         'International Tables Vol C Tables 4.2.6.8 and 6.1.1.4'
_computing_data_collection     'CrysAlis PRO (Agilent, 2012)'
_computing_cell_refinement     'CrysAlis PRO (Agilent, 2012)'
_computing_data_reduction     'CrysAlis PRO (Agilent, 2012)'
_computing_structure_solution     'SHELXS97 (Sheldrick, 2008)'
_computing_structure_refinement     'SHELXL97 (Sheldrick, 2008)'
_computing_molecular_graphics     'ORTEP-3 (Farrugia, 1997)'
_computing_publication_material     'SHELXL97 (Sheldrick, 2008)'
loop_
    _atom_site_type_symbol
    _atom_site_label
    _atom_site_fract_x
    _atom_site_fract_y
    _atom_site_fract_z
    _atom_site_U_iso_or_equiv
    _atom_site_adp_type
    _atom_site_calc_flag
    _atom_site_refinement_flags
    _atom_site_occupancy
    _atom_site_symmetry_multiplicity
    _atom_site_disorder_assembly
    _atom_site_disorder_group
    O O1 0.52177(11) 0.94158(12) 0.30966(11) 0.0315(4) Uani d . 1 1 . .
    H H1 0.5624(19) 0.993(2) 0.2971(18) 0.062(9) Uiso d . 1 1 . .
    O O2 0.41107(10) 0.75077(13) 0.34448(11) 0.0324(4) Uani d . 1 1 . .
    H H2 0.390(2) 0.819(2) 0.3522(18) 0.061(9) Uiso d . 1 1 . .
    O O3 0.49212(11) 0.53785(11) 0.33081(12) 0.0367(4) Uani d . 1 1 . .
    H H3 0.433(2) 0.554(2) 0.349(2) 0.089(11) Uiso d . 1 1 . .
    O O4 0.83875(11) 0.59942(12) 0.23623(12) 0.0440(5) Uani d . 1 1 . .
    O O5 0.84265(11) 0.78510(11) 0.20145(11) 0.0349(4) Uani d . 1 1 . .
    H H5 0.909(2) 0.769(2) 0.1798(19) 0.067(8) Uiso d . 1 1 . .
    O O6 0.68514(11) 0.06508(12) 0.60317(11) 0.0395(4) Uani d . 1 1 . .
    H H6A 0.7410 0.0866 0.5943 0.065(9) Uiso d R 1 1 . .
    N N1 0.03690(16) 0.5003(2) 0.52750(17) 0.0405(10) Uani d PD 0.833(8) 1 . 1
    N N1X 0.0184(6) 0.4849(11) 0.4631(5) 0.039(5) Uiso d PD 0.167(8) 1 . 2
    N N2 0.31064(13) 0.52709(15) 0.40387(15) 0.0383(5) Uani d . 1 1 . .
    N N3 0.47633(13) 0.25366(14) 0.34904(14) 0.0329(5) Uani d . 1 1 . .
    N N4 0.18017(12) 0.21047(14) 0.41139(13) 0.0325(5) Uani d . 1 1 . .
    N N5 0.16762(13) 0.18525(15) 0.49493(14) 0.0341(5) Uani d . 1 1 . .
    N N6 -0.12425(13) 0.12055(16) 0.56342(14) 0.0378(5) Uani d . 1 1 . .
    C C1 0.56417(14) 0.83667(15) 0.29803(14) 0.0229(5) Uani d . 1 1 . .
    C C2 0.50510(14) 0.74231(16) 0.31668(14) 0.0236(5) Uani d . 1 1 . .
    C C3 0.54455(14) 0.63231(16) 0.30990(14) 0.0256(5) Uani d . 1 1 . .
    C C4 0.63951(14) 0.61786(17) 0.28240(14) 0.0266(5) Uani d . 1 1 . .
    H H4 0.6651 0.5446 0.2771 0.032 Uiso calc R 1 1 . .
    C C5 0.69760(14) 0.71213(16) 0.26244(14) 0.0237(5) Uani d . 1 1 . .
    C C6 0.65943(14) 0.82173(16) 0.27075(14) 0.0238(5) Uani d . 1 1 . .
    H H6 0.6980 0.8849 0.2580 0.029 Uiso calc R 1 1 . .
    C C7 0.79932(15) 0.69343(17) 0.23271(15) 0.0273(5) Uani d . 1 1 . .
    C C8 0.29820(17) 0.5386(2) 0.49523(19) 0.0443(6) Uani d . 1 1 . .
    H H8 0.3534 0.5549 0.5350 0.053 Uiso calc R 1 1 . .
    C C9 0.23096(18) 0.50213(18) 0.34829(18) 0.0411(6) Uani d . 1 1 . .
    H H9 0.2388 0.4915 0.2843 0.049 Uiso calc R 1 1 . .
    C C10 0.13696(17) 0.49117(18) 0.38069(18) 0.0423(6) Uani d . 1 1 . .
    H H10 0.0829 0.4743 0.3396 0.051 Uiso calc R 1 1 . .
    C C11 0.12626(16) 0.50610(18) 0.47611(19) 0.0399(6) Uani d D 1 1 . .
    C C12 0.20885(19) 0.5279(2) 0.53435(19) 0.0484(7) Uani d . 1 1 . .
    H H12 0.2040 0.5353 0.5991 0.058 Uiso calc R 1 1 . .
    C C13 0.40522(17) 0.22890(17) 0.28328(17) 0.0355(6) Uani d . 1 1 . .
    H H13 0.4229 0.2178 0.2217 0.043 Uiso calc R 1 1 . .
    C C14 0.30687(16) 0.21897(17) 0.30187(16) 0.0331(5) Uani d . 1 1 . .
    H H14 0.2587 0.2060 0.2536 0.040 Uiso calc R 1 1 . .
    C C15 0.28212(15) 0.22895(16) 0.39459(16) 0.0282(5) Uani d . 1 1 . .
    C C16 0.35448(16) 0.25523(17) 0.46419(16) 0.0324(5) Uani d . 1 1 . .
    H H16 0.3391 0.2640 0.5267 0.039 Uiso calc R 1 1 . .
    C C17 0.45017(16) 0.26794(17) 0.43762(17) 0.0339(5) Uani d . 1 1 . .
    H H17 0.4990 0.2874 0.4836 0.041 Uiso calc R 1 1 . .
    C C18 0.06578(15) 0.16613(17) 0.51343(15) 0.0289(5) Uani d . 1 1 . .
    C C19 -0.01382(16) 0.20737(18) 0.45826(17) 0.0345(5) Uani d . 1 1 . .
    H H19 -0.0049 0.2499 0.4042 0.041 Uiso calc R 1 1 . .
    C C20 -0.10726(16) 0.18273(19) 0.48684(16) 0.0367(6) Uani d . 1 1 . .
    H H20 -0.1614 0.2109 0.4509 0.044 Uiso calc R 1 1 . .
    C C21 -0.04618(17) 0.08113(19) 0.61452(16) 0.0376(6) Uani d . 1 1 . .
    H H21 -0.0569 0.0363 0.6669 0.045 Uiso calc R 1 1 . .
    C C22 0.05013(16) 0.10366(18) 0.59334(15) 0.0347(5) Uani d . 1 1 . .
    H H22 0.1030 0.0773 0.6321 0.042 Uiso calc R 1 1 . .
    C C23 0.64365(18) 0.0384(2) 0.5119(2) 0.0531(7) Uani d . 1 1 . .
    H H23A 0.6324 0.1076 0.4767 0.080 Uiso calc R 1 1 . .
    H H23B 0.5820 -0.0008 0.5172 0.080 Uiso calc R 1 1 . .
    H H23C 0.6884 -0.0096 0.4801 0.080 Uiso calc R 1 1 . .
loop_
    _atom_site_aniso_label
    _atom_site_aniso_U_11
    _atom_site_aniso_U_22
    _atom_site_aniso_U_33
    _atom_site_aniso_U_12
    _atom_site_aniso_U_13
    _atom_site_aniso_U_23
    O1 0.0246(8) 0.0227(8) 0.0484(11) 0.0012(6) 0.0116(7) 0.0021(7)
    O2 0.0200(8) 0.0320(9) 0.0462(11) -0.0011(6) 0.0106(7) 0.0002(8)
    O3 0.0309(9) 0.0264(8) 0.0544(11) -0.0063(7) 0.0152(8) -0.0023(7)
    O4 0.0367(9) 0.0286(8) 0.0691(13) 0.0075(7) 0.0231(9) 0.0008(8)
    O5 0.0245(8) 0.0313(8) 0.0505(11) 0.0008(7) 0.0163(8) 0.0045(7)
    O6 0.0238(9) 0.0459(9) 0.0497(11) -0.0007(7) 0.0099(8) 0.0033(8)
    N1 0.0297(16) 0.0532(16) 0.0384(19) -0.0021(12) 0.0018(11) 0.0007(13)
    N2 0.0312(11) 0.0305(10) 0.0549(14) -0.0016(8) 0.0157(11) 0.0038(10)
    N3 0.0270(10) 0.0294(10) 0.0432(12) -0.0012(8) 0.0098(9) 0.0027(9)
    N4 0.0252(10) 0.0367(10) 0.0360(12) -0.0015(8) 0.0056(9) -0.0010(9)
    N5 0.0282(10) 0.0387(10) 0.0360(12) -0.0020(8) 0.0056(9) 0.0026(9)
    N6 0.0315(11) 0.0436(11) 0.0392(12) -0.0022(9) 0.0102(10) -0.0029(10)
    C1 0.0211(10) 0.0229(10) 0.0247(12) 0.0007(8) 0.0020(9) 0.0013(9)
    C2 0.0175(10) 0.0303(11) 0.0233(11) -0.0013(8) 0.0049(9) -0.0006(9)
    C3 0.0248(11) 0.0259(11) 0.0264(12) -0.0071(9) 0.0043(9) -0.0008(9)
    C4 0.0260(11) 0.0251(11) 0.0290(12) 0.0017(9) 0.0037(10) -0.0036(9)
    C5 0.0214(10) 0.0277(10) 0.0224(11) 0.0004(9) 0.0040(9) -0.0009(9)
    C6 0.0214(11) 0.0246(10) 0.0256(12) -0.0028(8) 0.0042(9) 0.0027(9)
    C7 0.0262(11) 0.0285(11) 0.0277(12) 0.0007(9) 0.0068(10) -0.0018(10)
    C8 0.0334(14) 0.0476(15) 0.0518(18) -0.0066(11) 0.0013(13) -0.0032(13)
    C9 0.0535(16) 0.0340(13) 0.0365(15) 0.0042(11) 0.0079(13) 0.0055(11)
    C10 0.0348(14) 0.0366(13) 0.0541(18) -0.0029(10) -0.0087(13) 0.0043(12)
    C11 0.0286(13) 0.0331(12) 0.0596(18) 0.0022(10) 0.0152(13) 0.0077(12)
    C12 0.0465(16) 0.0569(16) 0.0432(16) 0.0024(12) 0.0133(13) -0.0028(13)
    C13 0.0370(13) 0.0336(12) 0.0372(14) -0.0034(10) 0.0139(11) -0.0009(11)
    C14 0.0325(13) 0.0341(12) 0.0327(14) -0.0016(10) 0.0015(11) -0.0001(10)
    C15 0.0244(11) 0.0245(10) 0.0360(13) -0.0001(9) 0.0049(10) 0.0016(10)
    C16 0.0292(12) 0.0375(12) 0.0313(13) -0.0018(10) 0.0076(10) 0.0010(10)
    C17 0.0266(12) 0.0371(12) 0.0379(14) -0.0028(9) 0.0014(11) 0.0026(11)
    C18 0.0237(11) 0.0295(11) 0.0339(13) 0.0010(9) 0.0051(10) -0.0044(10)
    C19 0.0315(13) 0.0365(12) 0.0361(14) 0.0006(10) 0.0076(11) 0.0026(11)
    C20 0.0257(12) 0.0434(13) 0.0410(15) 0.0040(10) 0.0017(11) -0.0029(12)
    C21 0.0387(14) 0.0421(13) 0.0330(14) -0.0031(11) 0.0107(11) 0.0010(11)
    C22 0.0319(12) 0.0402(13) 0.0318(13) 0.0020(10) 0.0011(10) 0.0012(11)
    C23 0.0410(15) 0.0501(15) 0.068(2) 0.0060(12) -0.0027(14) -0.0099(14)
_geom_special_details
;
All e.s.d.'s (except the e.s.d. in the dihedral angle between two l.s. planes)
are estimated using the full covariance matrix. The cell e.s.d.'s are taken
into account individually in the estimation of e.s.d.'s in distances, angles
and torsion angles; correlations between e.s.d.'s in cell parameters are only
used when they are defined by crystal symmetry. An approximate (isotropic)
treatment of cell e.s.d.'s is used for estimating e.s.d.'s involving l.s.
planes.
;
loop_
    _geom_bond_atom_site_label_1
    _geom_bond_atom_site_label_2
    _geom_bond_site_symmetry_2
    _geom_bond_distance
    _geom_bond_publ_flag
    O1 H1 . 0.84(3) ?
    O1 C1 . 1.371(2) ?
    O2 H2 . 0.86(3) ?
    O2 C2 . 1.360(2) ?
    O3 H3 . 0.88(3) ?
    O3 C3 . 1.357(2) ?
    O4 C7 . 1.224(2) ?
    O5 H5 . 0.99(3) ?
    O5 C7 . 1.314(2) ?
    O6 H6A . 0.8154 ?
    O6 C23 . 1.417(3) ?
    N1 N1 3_566 1.232(4) ?
    N1 C11 . 1.453(3) ?
    N1X N1X 3_566 1.239(10) ?
    N1X C11 . 1.483(9) ?
    N2 C8 . 1.326(3) ?
    N2 C9 . 1.332(3) ?
    N3 C13 . 1.334(3) ?
    N3 C17 . 1.339(3) ?
    N4 N5 . 1.245(2) ?
    N4 C15 . 1.433(3) ?
    N5 C18 . 1.438(3) ?
    N6 C20 . 1.341(3) ?
    N6 C21 . 1.330(3) ?
    C1 C2 . 1.399(3) ?
    C1 C6 . 1.381(3) ?
    C2 C3 . 1.400(3) ?
    C3 C4 . 1.378(3) ?
    C4 H4 . 0.9300 ?
    C4 C5 . 1.395(3) ?
    C5 C6 . 1.392(3) ?
    C5 C7 . 1.482(3) ?
    C6 H6 . 0.9300 ?
    C8 H8 . 0.9300 ?
    C8 C12 . 1.368(3) ?
    C9 H9 . 0.9300 ?
    C9 C10 . 1.386(3) ?
    C10 H10 . 0.9300 ?
    C10 C11 . 1.384(3) ?
    C11 C12 . 1.376(3) ?
    C12 H12 . 0.9300 ?
    C13 H13 . 0.9300 ?
    C13 C14 . 1.379(3) ?
    C14 H14 . 0.9300 ?
    C14 C15 . 1.384(3) ?
    C15 C16 . 1.385(3) ?
    C16 H16 . 0.9300 ?
    C16 C17 . 1.380(3) ?
    C17 H17 . 0.9300 ?
    C18 C19 . 1.383(3) ?
    C18 C22 . 1.378(3) ?
    C19 H19 . 0.9300 ?
    C19 C20 . 1.383(3) ?
    C20 H20 . 0.9300 ?
    C21 H21 . 0.9300 ?
    C21 C22 . 1.383(3) ?
    C22 H22 . 0.9300 ?
    C23 H23A . 0.9600 ?
    C23 H23B . 0.9600 ?
    C23 H23C . 0.9600 ?
loop_
    _geom_angle_atom_site_label_1
    _geom_angle_atom_site_label_2
    _geom_angle_atom_site_label_3
    _geom_angle_site_symmetry_1
    _geom_angle_site_symmetry_3
    _geom_angle
    _geom_angle_publ_flag
    C1 O1 H1 . . 109.4(17) ?
    C2 O2 H2 . . 115.5(17) ?
    C3 O3 H3 . . 112.6(19) ?
    C7 O5 H5 . . 112.8(14) ?
    C23 O6 H6A . . 104.3 ?
    N1 N1 C11 3_566 . 110.5(3) ?
    N1X N1X C11 3_566 . 106.9(10) ?
    C8 N2 C9 . . 117.2(2) ?
    C13 N3 C17 . . 117.73(19) ?
    N5 N4 C15 . . 112.51(19) ?
    N4 N5 C18 . . 113.50(19) ?
    C21 N6 C20 . . 117.52(19) ?
    O1 C1 C2 . . 115.87(17) ?
    O1 C1 C6 . . 123.58(16) ?
    C6 C1 C2 . . 120.54(17) ?
    O2 C2 C1 . . 123.65(17) ?
    O2 C2 C3 . . 117.08(16) ?
    C1 C2 C3 . . 119.23(17) ?
    O3 C3 C2 . . 121.84(17) ?
    O3 C3 C4 . . 118.18(17) ?
    C4 C3 C2 . . 119.97(17) ?
    C3 C4 H4 . . 119.7 ?
    C3 C4 C5 . . 120.58(18) ?
    C5 C4 H4 . . 119.7 ?
    C4 C5 C7 . . 119.14(17) ?
    C6 C5 C4 . . 119.70(18) ?
    C6 C5 C7 . . 121.15(17) ?
    C1 C6 C5 . . 119.95(17) ?
    C1 C6 H6 . . 120.0 ?
    C5 C6 H6 . . 120.0 ?
    O4 C7 O5 . . 123.09(19) ?
    O4 C7 C5 . . 122.20(18) ?
    O5 C7 C5 . . 114.71(17) ?
    N2 C8 H8 . . 118.1 ?
    N2 C8 C12 . . 123.8(2) ?
    C12 C8 H8 . . 118.1 ?
    N2 C9 H9 . . 118.2 ?
    N2 C9 C10 . . 123.5(2) ?
    C10 C9 H9 . . 118.2 ?
    C9 C10 H10 . . 121.1 ?
    C11 C10 C9 . . 117.8(2) ?
    C11 C10 H10 . . 121.1 ?
    N1 C11 N1X . . 37.8(3) ?
    C10 C11 N1 . . 128.8(2) ?
    C10 C11 N1X . . 91.0(3) ?
    C12 C11 N1 . . 112.3(2) ?
    C12 C11 N1X . . 150.0(3) ?
    C12 C11 C10 . . 119.0(2) ?
    C8 C12 C11 . . 118.7(2) ?
    C8 C12 H12 . . 120.6 ?
    C11 C12 H12 . . 120.6 ?
    N3 C13 H13 . . 118.3 ?
    N3 C13 C14 . . 123.4(2) ?
    C14 C13 H13 . . 118.3 ?
    C13 C14 H14 . . 121.1 ?
    C13 C14 C15 . . 117.9(2) ?
    C15 C14 H14 . . 121.1 ?
    C14 C15 N4 . . 115.9(2) ?
    C14 C15 C16 . . 119.80(19) ?
    C16 C15 N4 . . 124.3(2) ?
    C15 C16 H16 . . 121.1 ?
    C17 C16 C15 . . 117.7(2) ?
    C17 C16 H16 . . 121.1 ?
    N3 C17 C16 . . 123.4(2) ?
    N3 C17 H17 . . 118.3 ?
    C16 C17 H17 . . 118.3 ?
    C19 C18 N5 . . 124.54(19) ?
    C22 C18 N5 . . 115.48(19) ?
    C22 C18 C19 . . 119.97(19) ?
    C18 C19 H19 . . 121.4 ?
    C18 C19 C20 . . 117.2(2) ?
    C20 C19 H19 . . 121.4 ?
    N6 C20 C19 . . 123.8(2) ?
    N6 C20 H20 . . 118.1 ?
    C19 C20 H20 . . 118.1 ?
    N6 C21 H21 . . 118.5 ?
    N6 C21 C22 . . 123.1(2) ?
    C22 C21 H21 . . 118.5 ?
    C18 C22 C21 . . 118.3(2) ?
    C18 C22 H22 . . 120.8 ?
    C21 C22 H22 . . 120.8 ?
    O6 C23 H23A . . 109.5 ?
    O6 C23 H23B . . 109.5 ?
    O6 C23 H23C . . 109.5 ?
    H23A C23 H23B . . 109.5 ?
    H23A C23 H23C . . 109.5 ?
    H23B C23 H23C . . 109.5 ?
loop_
    _geom_torsion_atom_site_label_1
    _geom_torsion_atom_site_label_2
    _geom_torsion_atom_site_label_3
    _geom_torsion_atom_site_label_4
    _geom_torsion_site_symmetry_1
    _geom_torsion_site_symmetry_2
    _geom_torsion_site_symmetry_3
    _geom_torsion_site_symmetry_4
    _geom_torsion
    _geom_torsion_publ_flag
    O1 C1 C2 O2 . . . . 0.2(3) ?
    O1 C1 C2 C3 . . . . -177.56(18) ?
    O1 C1 C6 C5 . . . . 178.69(18) ?
    O2 C2 C3 O3 . . . . -0.6(3) ?
    O2 C2 C3 C4 . . . . -179.80(19) ?
    O3 C3 C4 C5 . . . . -178.34(19) ?
    N1 N1 C11 N1X 3_566 . . . -12.9(8) ?
    N1 N1 C11 C10 3_566 . . . -12.1(4) ?
    N1 N1 C11 C12 3_566 . . . 168.9(3) ?
    N1 C11 C12 C8 . . . . -178.3(2) ?
    N1X N1X C11 N1 3_566 . . . 12.6(8) ?
    N1X N1X C11 C10 3_566 . . . -166.8(14) ?
    N1X N1X C11 C12 3_566 . . . 16(2) ?
    N1X C11 C12 C8 . . . . 179.4(10) ?
    N2 C8 C12 C11 . . . . -1.3(4) ?
    N2 C9 C10 C11 . . . . -0.6(3) ?
    N3 C13 C14 C15 . . . . -3.8(3) ?
    N4 N5 C18 C19 . . . . -21.4(3) ?
    N4 N5 C18 C22 . . . . 159.80(19) ?
    N4 C15 C16 C17 . . . . 178.45(18) ?
    N5 N4 C15 C14 . . . . 158.93(18) ?
    N5 N4 C15 C16 . . . . -21.0(3) ?
    N5 C18 C19 C20 . . . . -179.0(2) ?
    N5 C18 C22 C21 . . . . -179.25(19) ?
    N6 C21 C22 C18 . . . . -2.6(3) ?
    C1 C2 C3 O3 . . . . 177.32(19) ?
    C1 C2 C3 C4 . . . . -1.9(3) ?
    C2 C1 C6 C5 . . . . -0.6(3) ?
    C2 C3 C4 C5 . . . . 0.9(3) ?
    C3 C4 C5 C6 . . . . 0.3(3) ?
    C3 C4 C5 C7 . . . . -179.79(19) ?
    C4 C5 C6 C1 . . . . -0.5(3) ?
    C4 C5 C7 O4 . . . . -9.3(3) ?
    C4 C5 C7 O5 . . . . 169.88(19) ?
    C6 C1 C2 O2 . . . . 179.48(19) ?
    C6 C1 C2 C3 . . . . 1.7(3) ?
    C6 C5 C7 O4 . . . . 170.6(2) ?
    C6 C5 C7 O5 . . . . -10.2(3) ?
    C7 C5 C6 C1 . . . . 179.6(2) ?
    C8 N2 C9 C10 . . . . 1.9(3) ?
    C9 N2 C8 C12 . . . . -0.9(3) ?
    C9 C10 C11 N1 . . . . 179.4(2) ?
    C9 C10 C11 N1X . . . . 179.9(5) ?
    C9 C10 C11 C12 . . . . -1.7(3) ?
    C10 C11 C12 C8 . . . . 2.6(3) ?
    C13 N3 C17 C16 . . . . 1.8(3) ?
    C13 C14 C15 N4 . . . . -175.97(17) ?
    C13 C14 C15 C16 . . . . 4.0(3) ?
    C14 C15 C16 C17 . . . . -1.5(3) ?
    C15 N4 N5 C18 . . . . -179.91(16) ?
    C15 C16 C17 N3 . . . . -1.5(3) ?
    C17 N3 C13 C14 . . . . 0.9(3) ?
    C18 C19 C20 N6 . . . . -0.9(3) ?
    C19 C18 C22 C21 . . . . 1.9(3) ?
    C20 N6 C21 C22 . . . . 1.6(3) ?
    C21 N6 C20 C19 . . . . 0.3(3) ?
    C22 C18 C19 C20 . . . . -0.2(3) ?
loop_
    _geom_hbond_atom_site_label_D
    _geom_hbond_atom_site_label_H
    _geom_hbond_atom_site_label_A
    _geom_hbond_site_symmetry_A
    _geom_hbond_distance_DH
    _geom_hbond_distance_HA
    _geom_hbond_distance_DA
    _geom_hbond_angle_DHA
    O1 H1 O4 2_655 0.84(3) 1.91(3) 2.750(2) 175(2)
    O2 H2 O6 3_666 0.86(3) 1.83(3) 2.650(2) 158(2)
    O3 H3 N2 . 0.88(3) 1.90(3) 2.730(2) 157(3)
    O5 H5 N3 2_655 0.99(3) 1.64(3) 2.623(2) 174(2)
    O6 H6A N6 1_655 0.82 1.94 2.755(2) 172.8
