# Supplementary material for: 1,2-Bis(pyridin-4-yl)diazene–3,4,5-trihy­droxy­benzoic acid–methanol (3/2/2)
Source: Acta Crystallogr Sect E Struct Rep Online. 2012 Jul 14;68(Pt 8):o2436. doi: 10.1107/S1600536812031029 (PMC3414351; doi:10.1107/S1600536812031029)
Supplement: Supplementary file 2 [file e-68-o2436-Isup2.hkl]

# 
# h,k,l, Fc-squared, Fo-squared, sigma(Fo-squared) and status flag 
# 
data_I
_shelx_title ' shI_1003_RuEl in P2(1)/n' 
_shelx_refln_list_code          4 
_shelx_F_calc_maximum      426.79 
_exptl_crystal_F_000      1000.00 
_reflns_d_resolution_high  0.8107 
 
loop_ 
 _symmetry_equiv_pos_as_xyz 
 'x, y, z' 
 '-x+1/2, y+1/2, -z+1/2' 
 '-x, -y, -z' 
 'x-1/2, -y-1/2, z-1/2' 
 
_cell_length_a    13.5550 
_cell_length_b    11.7110 
_cell_length_c    14.2130 
_cell_angle_alpha  90.000 
_cell_angle_beta   93.427 
_cell_angle_gamma  90.000 
 
_shelx_F_squared_multiplier     1.000 
 
loop_ 
 _refln_index_h 
 _refln_index_k 
 _refln_index_l 
 _refln_F_squared_calc 
 _refln_F_squared_meas 
 _refln_F_squared_sigma 
 _refln_observed_status 
   2   0   0      653.42      636.27     19.22 o 
   4   0   0      388.12      363.29     15.04 o 
   6   0   0    16749.97    17071.79    409.35 o 
   8   0   0     1334.81     1473.15     68.12 o 
  10   0   0       26.05       31.30     13.43 o 
  12   0   0       46.52       27.49     12.53 o 
  14   0   0       45.28       66.77     23.82 o 
  16   0   0       14.27        0.00     11.21 o 
   2   1   0     1415.05     1303.30     25.80 o 
   3   1   0     4237.00     3910.08     49.73 o 
   4   1   0     4371.56     3982.77     54.16 o 
   5   1   0      134.77      138.36      7.76 o 
   6   1   0      711.40      780.19     23.39 o 
   7   1   0       34.92       27.43      4.87 o 
   8   1   0       47.68       59.54      8.45 o 
   9   1   0       15.43       24.14      8.28 o 
  10   1   0     3356.35     3315.21    143.34 o 
  11   1   0      112.87       97.16     16.29 o 
  12   1   0       11.62       12.04     10.36 o 
  13   1   0       43.71       60.44     14.70 o 
  14   1   0       61.88       80.25     16.17 o 
  15   1   0       51.82       58.04     15.73 o 
  16   1   0       58.72       58.47     15.36 o 
   0   2   0     4584.00     4202.47    115.37 o 
   1   2   0      239.55      236.43      7.17 o 
   2   2   0      708.46      723.80     14.79 o 
   3   2   0      327.81      323.05      8.57 o 
   4   2   0     1325.76     1198.37     21.87 o 
   5   2   0     1767.96     1785.12     31.25 o 
   6   2   0       42.03       39.54      4.87 o 
   7   2   0      429.45      443.74     17.99 o 
   8   2   0      590.88      695.78     28.81 o 
   9   2   0      390.35      387.61     22.53 o 
  10   2   0      139.57      160.71     19.49 o 
  11   2   0      253.43      279.47     27.61 o 
  12   2   0      838.37      819.05     56.53 o 
  13   2   0       50.60       31.61     12.49 o 
  14   2   0       12.06        0.00      7.84 o 
  15   2   0       78.43       82.02     18.29 o 
  16   2   0      130.98      138.38     23.86 o 
   1   3   0    13281.01    12587.08    181.42 o 
   2   3   0     1789.97     1744.19     29.00 o 
   3   3   0      778.81      796.03     13.42 o 
   4   3   0     1873.89     1852.19     28.79 o 
   5   3   0      217.80      201.80      8.44 o 
   6   3   0     1601.55     1698.67     31.79 o 
   7   3   0     1028.06     1049.36     43.96 o 
   8   3   0       58.70       63.04      8.35 o 
   9   3   0       28.45       34.96      6.92 o 
  10   3   0        5.21        3.48      4.30 o 
  11   3   0      799.28      736.97     44.57 o 
  12   3   0       81.68       49.02     11.65 o 
  13   3   0       72.96       46.38     12.45 o 
  14   3   0        5.76        4.34     20.98 o 
  15   3   0       40.72       24.33      9.43 o 
  16   3   0       34.78       67.12     19.23 o 
   0   4   0    37574.34    33711.55    812.41 o 
   1   4   0     3300.25     3252.98     73.10 o 
   2   4   0      134.76      136.48      7.34 o 
   3   4   0      268.89      283.16      8.11 o 
   4   4   0     1972.05     2110.32     28.88 o 
   5   4   0     3828.23     3876.47     49.91 o 
   6   4   0     1028.00     1176.70     24.48 o 
   7   4   0      314.79      298.49     14.71 o 
   8   4   0      139.54      156.77     12.81 o 
   9   4   0       50.59       47.43      9.66 o 
  10   4   0     1756.61     1690.93     56.63 o 
  11   4   0     3368.87     3424.01    116.82 o 
  12   4   0       47.75       38.77     16.53 o 
  13   4   0        0.25       13.73      9.04 o 
  14   4   0       47.49       17.84      8.17 o 
  15   4   0       26.68        7.00     11.27 o 
  16   4   0       34.30       22.03     29.49 o 
   1   5   0      106.57       97.45      6.19 o 
   2   5   0     1300.55     1315.55     35.31 o 
   3   5   0      212.63      231.86     16.96 o 
   4   5   0      721.04      621.34     14.22 o 
   5   5   0     2224.61     2323.50     40.37 o 
   6   5   0     1190.71     1225.31     25.35 o 
   7   5   0      730.94      741.25     20.04 o 
   8   5   0       60.70       56.72      8.36 o 
   9   5   0      403.33      358.51     20.43 o 
  10   5   0      577.17      537.86     27.05 o 
  11   5   0     2291.97     2367.76     84.81 o 
  12   5   0        0.02        4.66     12.83 o 
  13   5   0       87.01       86.19     16.15 o 
  14   5   0       27.58       43.87     36.75 o 
  15   5   0       68.12      115.02     34.90 o 
   0   6   0      724.68      711.12     32.33 o 
   1   6   0     4162.20     4179.57     66.14 o 
   2   6   0     1000.27     1017.41     23.25 o 
   3   6   0        0.89        1.53      4.01 o 
   4   6   0      207.98      225.16     13.32 o 
   5   6   0      715.81      792.42     30.61 o 
   6   6   0      315.68      326.48     14.01 o 
   7   6   0      318.45      350.63     13.76 o 
   8   6   0        1.81        1.83      1.98 o 
   9   6   0       51.49       50.95      6.32 o 
  10   6   0       93.90       94.31     10.98 o 
  11   6   0        0.48        0.00      4.66 o 
  12   6   0       71.43       94.10     16.95 o 
  13   6   0       47.61       71.21     25.86 o 
  14   6   0       10.14       46.83     18.20 o 
  15   6   0       33.18       17.95     17.73 o 
   1   7   0      609.91      594.02     19.03 o 
   2   7   0      701.01      642.32     18.13 o 
   3   7   0        2.01        6.34      4.84 o 
   4   7   0      598.87      595.13     28.22 o 
   5   7   0        0.56        4.07      4.06 o 
   6   7   0      229.92      247.27     15.49 o 
   7   7   0      260.56      261.84     13.41 o 
   8   7   0      165.83      176.99     11.50 o 
   9   7   0       50.41       38.98      7.32 o 
  10   7   0      188.10      225.98     20.53 o 
  11   7   0      125.14      107.04     29.57 o 
  12   7   0        4.91       35.06     18.59 o 
  13   7   0       43.05       39.20     22.97 o 
  14   7   0      157.32      176.07     40.32 o 
   0   8   0      496.03      502.59     26.42 o 
   1   8   0      231.13      215.49     11.64 o 
   2   8   0      398.42      373.00     12.62 o 
   3   8   0       17.22       14.40      4.57 o 
   4   8   0      147.85      135.41     13.35 o 
   5   8   0      205.34      224.22     17.28 o 
   6   8   0      504.21      509.83     39.76 o 
   7   8   0      427.49      371.54     41.74 o 
   8   8   0      750.94      752.03     36.33 o 
   9   8   0        7.69       13.42     11.05 o 
  10   8   0      179.45      122.91     30.14 o 
  11   8   0       16.02       44.23     21.87 o 
  12   8   0      182.53      240.20     46.07 o 
  13   8   0       21.17       26.45     13.52 o 
   1   9   0      244.02      247.40     11.79 o 
   2   9   0      173.29      166.96      8.28 o 
   3   9   0       27.89       27.24      6.55 o 
   4   9   0      177.00      166.89     13.86 o 
   5   9   0      140.40      132.96     12.59 o 
   6   9   0       54.03       63.84     12.51 o 
   7   9   0      245.47      249.88     19.19 o 
   8   9   0      246.96      158.97     30.36 o 
   9   9   0      421.65      354.07     49.68 o 
  10   9   0       12.24       29.01     16.54 o 
  11   9   0        0.14        0.00      9.90 o 
  12   9   0       55.42       56.37     24.88 o 
  13   9   0        2.24        9.58     18.12 o 
   0  10   0       29.26       41.43     11.81 o 
   1  10   0      154.64      143.90      9.16 o 
   2  10   0     1199.99     1210.38     37.26 o 
   3  10   0      733.33      748.58     32.02 o 
   4  10   0      378.23      329.24     20.71 o 
   5  10   0        4.21       15.80      8.60 o 
   6  10   0       64.94       38.10     13.05 o 
   7  10   0        6.14       11.32      8.03 o 
   8  10   0       16.92       31.99     18.31 o 
   9  10   0      675.47      532.73     63.32 o 
  10  10   0       96.32      123.63     32.48 o 
  11  10   0      198.32      129.99     35.08 o 
  12  10   0       45.07       58.48     25.68 o 
   1  11   0      318.83      317.00     14.47 o 
   2  11   0       54.98       46.97      7.32 o 
   3  11   0       54.26       48.52      8.68 o 
   4  11   0        9.68       12.62      7.52 o 
   5  11   0      209.10      216.60     25.89 o 
   6  11   0      103.27       73.56     42.28 o 
   7  11   0      244.87      223.87     29.20 o 
   8  11   0      518.43      493.19     44.01 o 
   9  11   0       32.21       49.52     16.83 o 
  10  11   0        2.49        3.25      9.79 o 
   0  12   0        0.24        2.21      6.97 o 
   1  12   0       16.42       13.83     10.40 o 
   2  12   0      225.83      256.87     30.89 o 
   3  12   0        9.76       30.45     17.67 o 
   4  12   0       22.83       29.95      9.78 o 
   5  12   0       12.42        4.03     13.38 o 
   6  12   0      354.46      378.16     37.90 o 
   7  12   0      148.76      201.58     29.68 o 
   8  12   0        3.77        3.67      9.63 o 
   9  12   0        3.36       14.93     26.65 o 
   1  13   0      171.59      228.87     30.73 o 
   2  13   0       22.06        0.00     12.10 o 
   3  13   0       68.23       49.06     22.99 o 
   4  13   0       39.39      103.61     34.70 o 
   5  13   0        0.19        8.11     20.14 o 
   6  13   0       82.08      106.76     20.67 o 
   7  13   0        0.82        4.72     30.01 o 
   0  14   0       75.76      142.50     36.28 o 
   1  14   0      145.99      247.74     47.21 o 
   2  14   0       58.18      160.34     39.42 o 
   3  14   0        1.41        6.33     11.54 o 
   4  14   0       35.67       16.89     16.41 o 
 -15   0   1        4.48        8.28      8.00 o 
 -13   0   1      527.75      544.39     60.85 o 
 -11   0   1     1602.25     1537.64     95.34 o 
  -9   0   1      974.81      957.82     66.61 o 
  -7   0   1     3301.87     3652.14     95.24 o 
  -5   0   1     9307.30     8768.42    245.10 o 
  -3   0   1     1272.90     1129.40     48.07 o 
   3   0   1       92.50       75.44      7.53 o 
   5   0   1      223.53      246.10     28.89 o 
   7   0   1     2332.86     2445.07     72.25 o 
   9   0   1      744.75      706.84     55.55 o 
  11   0   1        8.83       11.72     11.26 o 
  13   0   1        0.39        4.96     13.52 o 
  15   0   1      207.66      191.85     38.45 o 
 -16   1   1        2.91        0.00      8.92 o 
 -15   1   1       50.57       24.20     15.56 o 
 -14   1   1      272.64      257.98     30.87 o 
 -13   1   1       16.78       16.83      8.04 o 
 -12   1   1        0.22        2.88      7.70 o 
 -11   1   1        4.01       16.78      9.11 o 
 -10   1   1      127.16      125.45     16.99 o 
  -9   1   1      114.15      123.86     13.03 o 
  -8   1   1     1131.08     1192.22     44.99 o 
  -7   1   1     2945.94     2991.72     51.83 o 
  -6   1   1     1108.42     1188.55     27.13 o 
  -5   1   1      608.65      583.09     16.60 o 
  -4   1   1     2923.26     2872.21     48.20 o 
  -3   1   1     1393.61     1269.84     32.14 o 
  -2   1   1     1292.16     1127.20     20.89 o 
  -1   1   1     3197.24     2974.11     49.07 o 
   1   1   1      146.45      132.74      5.21 o 
   2   1   1     1435.95     1370.98     45.42 o 
   3   1   1     1597.47     1490.82     27.61 o 
   4   1   1      707.98      733.03     17.51 o 
   5   1   1      329.89      302.52     11.87 o 
   6   1   1      505.18      465.10     24.58 o 
   7   1   1     1912.48     1890.63     43.31 o 
   8   1   1       50.62       24.64      6.33 o 
   9   1   1        1.38        1.76      5.91 o 
  10   1   1      222.76      245.57     23.95 o 
  11   1   1     1200.35     1097.68     55.15 o 
  12   1   1      576.85      550.47     41.36 o 
  13   1   1      221.52      190.59     24.98 o 
  14   1   1        4.50        0.00     10.70 o 
  15   1   1       94.01       74.79     19.42 o 
  16   1   1       23.15       33.20      8.59 o 
 -16   2   1       21.37       49.94     13.52 o 
 -15   2   1        4.06       23.03      9.19 o 
 -14   2   1        0.07        3.02      8.61 o 
 -13   2   1      266.83      261.92     51.90 o 
 -12   2   1      143.14      103.50     17.34 o 
 -11   2   1      959.09      923.74     50.74 o 
 -10   2   1      170.51      175.78     20.59 o 
  -9   2   1       22.32       17.60      5.61 o 
  -8   2   1      272.38      268.27     14.93 o 
  -7   2   1      709.17      758.75     22.10 o 
  -6   2   1     1632.41     1703.94     33.56 o 
  -5   2   1        0.05        0.55      2.35 o 
  -4   2   1      343.72      354.58     10.97 o 
  -3   2   1     5777.81     5482.99     66.99 o 
  -2   2   1      709.15      694.35     11.83 o 
  -1   2   1       83.96       94.87      5.80 o 
   0   2   1      131.30      152.00      7.01 o 
   1   2   1     5971.20     5610.21    102.99 o 
   2   2   1     3047.45     2888.07     68.02 o 
   3   2   1      165.98      165.32     10.68 o 
   4   2   1      319.21      286.61     11.32 o 
   5   2   1     4968.27     4572.42     64.09 o 
   6   2   1        3.30        5.89      2.83 o 
   7   2   1       16.55       20.61      4.25 o 
   8   2   1       87.02       88.40     10.30 o 
   9   2   1      293.74      305.41     25.26 o 
  10   2   1     1388.92     1386.21     59.81 o 
  11   2   1     2351.36     2283.58     83.91 o 
  12   2   1       60.51       78.71     16.44 o 
  13   2   1       66.97       42.00     14.87 o 
  14   2   1       20.85       13.13     23.04 o 
  15   2   1       37.10       65.21     15.73 o 
  16   2   1       19.95       12.28     17.79 o 
 -16   3   1      157.47      191.71     35.49 o 
 -15   3   1       36.77       29.53     10.88 o 
 -14   3   1        0.20        0.00      7.08 o 
 -13   3   1        4.18       12.49      7.94 o 
 -12   3   1       45.06       38.56     21.45 o 
 -11   3   1      250.82      242.18     27.57 o 
 -10   3   1      616.66      626.37     30.23 o 
  -9   3   1       76.60       71.17     10.59 o 
  -8   3   1        6.26       19.38      5.69 o 
  -7   3   1      876.30      929.65     26.63 o 
  -6   3   1      957.99     1119.91     25.40 o 
  -5   3   1     4803.85     4919.46     66.41 o 
  -4   3   1      243.09      222.68      7.35 o 
  -3   3   1      555.08      577.25     10.05 o 
  -2   3   1      380.61      416.71     11.97 o 
  -1   3   1     3960.68     3857.43     64.91 o 
   0   3   1    33886.39    29833.53    416.28 o 
   1   3   1    21802.89    20219.40    347.28 o 
   2   3   1      216.24      173.98      8.97 o 
   3   3   1      875.39      761.00     18.42 o 
   4   3   1      714.08      690.85     20.77 o 
   5   3   1      167.04      131.28      8.15 o 
   6   3   1       78.55       96.02      7.78 o 
   7   3   1     1657.94     1633.55     38.10 o 
   8   3   1      123.26      131.42     12.03 o 
   9   3   1       24.98       18.77      4.69 o 
  10   3   1       19.19       19.28      7.66 o 
  11   3   1        0.28        0.93      6.14 o 
  12   3   1      473.69      464.53     37.12 o 
  13   3   1      231.22      199.67     25.08 o 
  14   3   1        3.27        0.00     14.90 o 
  15   3   1       24.28       21.17     16.50 o 
  16   3   1       20.15       13.30      9.91 o 
 -16   4   1       18.57       36.81     14.10 o 
 -15   4   1       70.03       92.12     19.65 o 
 -14   4   1      166.96      190.10     26.67 o 
 -13   4   1       13.97        0.67      8.02 o 
 -12   4   1      489.27      484.05     37.76 o 
 -11   4   1        0.05        0.16      6.18 o 
 -10   4   1      356.49      332.99     21.50 o 
  -9   4   1        1.39        3.70      3.05 o 
  -8   4   1        1.56       11.20      4.24 o 
  -7   4   1        2.02        1.83      2.05 o 
  -6   4   1      186.62      206.88      9.10 o 
  -5   4   1      222.62      224.88      7.66 o 
  -4   4   1     2201.39     2278.79     32.17 o 
  -3   4   1     1346.58     1465.01     32.30 o 
  -2   4   1       75.99       78.24      5.18 o 
  -1   4   1    17872.77    16879.93    243.75 o 
   0   4   1     1363.60     1276.71     35.29 o 
   1   4   1      933.27     1000.91     27.77 o 
   2   4   1      247.03      250.17     14.88 o 
   3   4   1     2450.03     2474.87     48.76 o 
   4   4   1      967.79     1036.73     22.42 o 
   5   4   1      383.77      390.04     22.86 o 
   6   4   1     1116.12     1082.37     27.31 o 
   7   4   1      202.37      214.10     12.01 o 
   8   4   1      881.28      926.00     28.53 o 
   9   4   1       23.42       27.43      6.20 o 
  10   4   1     1566.89     1621.25     64.81 o 
  11   4   1      102.15       85.02     37.93 o 
  12   4   1      450.94      544.70     39.39 o 
  13   4   1       22.43       32.59     11.64 o 
  14   4   1       55.50       30.28     12.76 o 
  15   4   1        1.75        0.00     16.75 o 
 -15   5   1      115.26       84.19     28.00 o 
 -14   5   1      131.57      142.35     36.90 o 
 -13   5   1        5.94       18.63     20.00 o 
 -12   5   1      447.55      497.19     38.07 o 
 -11   5   1     1433.16     1474.07     64.78 o 
 -10   5   1      341.34      361.67     23.04 o 
  -9   5   1     2780.38     2922.34     54.24 o 
  -8   5   1       81.97       98.42      7.32 o 
  -7   5   1       24.82       28.45      3.78 o 
  -6   5   1      178.71      160.61      7.79 o 
  -5   5   1      816.36      832.78     17.63 o 
  -4   5   1      693.62      704.80     19.41 o 
  -3   5   1      631.55      604.95     18.29 o 
  -2   5   1      200.90      216.02     11.28 o 
  -1   5   1      598.97      596.97     31.28 o 
   0   5   1     1857.64     1801.12     48.11 o 
   1   5   1     1828.00     1755.45     32.81 o 
   2   5   1     1294.80     1382.33     43.36 o 
   3   5   1      176.23      202.49     12.47 o 
   4   5   1      115.57      114.22      7.98 o 
   5   5   1      862.25      983.28     21.22 o 
   6   5   1      186.81      163.43      9.29 o 
   7   5   1      817.09      890.98     25.56 o 
   8   5   1       15.30        4.61      3.29 o 
   9   5   1        0.20        0.64      2.65 o 
  10   5   1       15.52       13.02      6.82 o 
  11   5   1      343.11      331.84     28.76 o 
  12   5   1      411.93      405.78     44.72 o 
  13   5   1        0.34        8.54      8.64 o 
  14   5   1      102.03      102.88     17.95 o 
  15   5   1       34.60        9.08     21.99 o 
 -15   6   1        4.13       11.68     16.97 o 
 -14   6   1       11.71       14.69     14.92 o 
 -13   6   1       13.13       10.52     12.21 o 
 -12   6   1       85.21       83.36     15.37 o 
 -11   6   1        4.54        0.68      9.23 o 
 -10   6   1     1023.19     1033.97     37.06 o 
  -9   6   1      177.19      188.76     11.79 o 
  -8   6   1       43.13       41.83      4.41 o 
  -7   6   1      134.83      146.86      8.93 o 
  -6   6   1      938.46      916.37     19.88 o 
  -5   6   1      851.90      881.29     23.55 o 
  -4   6   1       95.84      118.32      8.72 o 
  -3   6   1        2.21       10.22      4.35 o 
  -2   6   1       52.07       89.21      7.02 o 
  -1   6   1     4910.25     5138.56     94.31 o 
   0   6   1       58.24       56.06      7.25 o 
   1   6   1     2502.34     2522.32     79.91 o 
   2   6   1      570.68      590.92     54.19 o 
   3   6   1     2485.13     2637.50     58.16 o 
   4   6   1     2110.09     2298.69     53.83 o 
   5   6   1      388.46      449.95     19.13 o 
   6   6   1       67.35       72.18      7.09 o 
   7   6   1        3.23        3.11      2.38 o 
   8   6   1      176.15      178.10     11.96 o 
   9   6   1      706.42      713.48     22.59 o 
  10   6   1     2367.46     2540.82     82.51 o 
  11   6   1       15.40       26.76      9.27 o 
  12   6   1        8.51       21.40     10.17 o 
  13   6   1       17.64        0.00     13.41 o 
  14   6   1       39.38       13.82     12.00 o 
  15   6   1        2.58        0.00     16.78 o 
 -14   7   1      115.20       94.97     30.01 o 
 -13   7   1       70.13       59.50     24.90 o 
 -12   7   1        5.50        0.00     15.13 o 
 -11   7   1      381.65      394.99     54.03 o 
 -10   7   1       92.84       74.05     13.03 o 
  -9   7   1      314.78      321.30     26.59 o 
  -8   7   1      392.62      413.57     19.60 o 
  -7   7   1        0.48        4.16     10.83 o 
  -6   7   1      234.74      239.47     11.94 o 
  -5   7   1      440.05      400.19     15.07 o 
  -4   7   1       88.17       94.95      6.11 o 
  -3   7   1       38.56       41.33      4.34 o 
  -2   7   1        1.05        4.47      2.60 o 
  -1   7   1      239.75      319.13     24.75 o 
   0   7   1     3247.92     3485.98     71.85 o 
   1   7   1     4503.92     4480.16     70.32 o 
   2   7   1      546.44      470.02     25.19 o 
   3   7   1      230.13      248.24     15.67 o 
   4   7   1     1012.30      996.41     54.62 o 
   5   7   1      691.80      716.57     28.41 o 
   6   7   1      438.14      451.43     22.71 o 
   7   7   1      564.92      584.56     25.29 o 
   8   7   1      202.74      211.68     15.67 o 
   9   7   1       38.66       36.10      6.14 o 
  10   7   1      575.20      611.22     64.44 o 
  11   7   1      271.07      232.46     42.79 o 
  12   7   1       81.92       73.17     24.51 o 
  13   7   1       36.70       32.93     18.76 o 
  14   7   1       47.02       48.58     21.98 o 
 -13   8   1      199.60      325.41     55.79 o 
 -12   8   1       83.21       47.75     22.54 o 
 -11   8   1      281.35      311.32     50.50 o 
 -10   8   1        0.26        0.00      8.95 o 
  -9   8   1       93.82      136.26     30.46 o 
  -8   8   1       33.25       37.22     16.76 o 
  -7   8   1      128.35      144.11     28.20 o 
  -6   8   1       26.25       28.16      7.56 o 
  -5   8   1        4.54        6.91      3.10 o 
  -4   8   1      207.99      225.55     18.68 o 
  -3   8   1      131.61      121.34      9.95 o 
  -2   8   1      348.92      381.64     17.31 o 
  -1   8   1      972.45      986.24     28.03 o 
   0   8   1      518.97      503.20     18.98 o 
   1   8   1      154.35      147.45      8.45 o 
   2   8   1      594.86      612.23     30.52 o 
   3   8   1        0.23        9.82      4.98 o 
   4   8   1       35.14       38.72      9.46 o 
   5   8   1       83.71       95.96     12.37 o 
   6   8   1       80.55       69.21     11.15 o 
   7   8   1        0.65        0.00      3.39 o 
   8   8   1      260.70      242.60     21.78 o 
   9   8   1       21.16       28.80     23.11 o 
  10   8   1      261.08      310.76     47.52 o 
  11   8   1        5.60        0.00     10.56 o 
  12   8   1       62.42      107.78     33.02 o 
  13   8   1        3.13       10.98     15.63 o 
 -13   9   1       14.23       31.36     21.67 o 
 -12   9   1        9.73       38.17     18.53 o 
 -11   9   1       17.44       32.84     16.96 o 
 -10   9   1      573.47      582.78     66.69 o 
  -9   9   1      198.30      199.04     37.43 o 
  -8   9   1       15.75        4.15     13.70 o 
  -7   9   1        0.09        6.82     17.32 o 
  -6   9   1      120.47      105.97      9.48 o 
  -5   9   1      308.74      323.57     24.07 o 
  -4   9   1      181.68      199.95     14.17 o 
  -3   9   1      130.41      114.54      5.51 o 
  -2   9   1      318.01      322.10     13.15 o 
  -1   9   1       86.66       77.50      7.74 o 
   0   9   1      598.43      596.39     21.81 o 
   1   9   1     1189.72     1148.11     27.47 o 
   2   9   1     1419.00     1302.17     53.93 o 
   3   9   1       91.66       83.31     11.06 o 
   4   9   1       47.51       47.18     10.59 o 
   5   9   1       38.42       43.46      9.11 o 
   6   9   1      206.65      181.44     18.01 o 
   7   9   1        1.15        4.07      4.02 o 
   8   9   1        4.41        0.00     11.52 o 
   9   9   1      235.64      233.21     40.87 o 
  10   9   1       27.43        5.15     11.88 o 
  11   9   1        4.23       25.77     17.94 o 
  12   9   1       17.59       26.97     20.06 o 
 -12  10   1        8.66        0.86     10.32 o 
 -11  10   1        6.53        0.00      9.65 o 
 -10  10   1      157.92      166.41     26.32 o 
  -9  10   1        8.91        8.51     10.21 o 
  -8  10   1        1.33        5.21     16.80 o 
  -7  10   1      305.54      265.20     30.53 o 
  -6  10   1       23.16       32.27     11.82 o 
  -5  10   1        0.39        4.89      5.80 o 
  -4  10   1      661.63      665.53     28.30 o 
  -3  10   1        0.86        2.33      3.44 o 
  -2  10   1        0.48        0.00      2.77 o 
  -1  10   1     3174.64     3204.10     63.20 o 
   0  10   1     1480.20     1410.50     37.18 o 
   1  10   1      643.61      632.43     19.85 o 
   2  10   1      105.95      122.12     13.21 o 
   3  10   1       54.33       33.47      8.68 o 
   4  10   1       53.60       60.61      9.25 o 
   5  10   1      529.37      485.55     30.47 o 
   6  10   1      119.81      117.95     30.17 o 
   7  10   1        5.29        0.00      9.64 o 
   8  10   1      161.08      165.08     33.27 o 
   9  10   1       85.60       77.53     24.99 o 
  10  10   1        0.00        0.00      8.57 o 
  11  10   1        9.52       17.95     12.27 o 
 -10  11   1       80.45       85.53     21.06 o 
  -9  11   1       20.16       38.60     14.35 o 
  -8  11   1      171.16      186.29     27.00 o 
  -7  11   1        2.39       15.96     24.88 o 
  -6  11   1        5.10        9.34      8.48 o 
  -5  11   1        3.27       10.38      9.42 o 
  -4  11   1      242.47      222.50     25.77 o 
  -3  11   1       10.10       14.09      6.54 o 
  -2  11   1       87.39       93.67     11.13 o 
  -1  11   1      215.51      213.06     12.10 o 
   0  11   1       54.15       54.28      5.72 o 
   1  11   1        0.08        5.21      5.23 o 
   2  11   1      733.81      794.31     35.11 o 
   3  11   1       24.48       24.96      7.20 o 
   4  11   1       98.39       80.16     11.27 o 
   5  11   1       23.04       18.92      9.50 o 
   6  11   1       35.54       29.58     11.73 o 
   7  11   1       18.13       57.72     20.85 o 
   8  11   1      106.73       77.81     24.00 o 
   9  11   1      132.43      157.47     33.89 o 
  10  11   1      147.13      155.08     37.53 o 
  -9  12   1       72.13       78.46     20.03 o 
  -8  12   1        3.13       10.00      8.21 o 
  -7  12   1        8.54        6.72     20.22 o 
  -6  12   1      152.07      167.24     27.88 o 
  -5  12   1        3.23       20.53      9.42 o 
  -4  12   1        0.35       10.03      8.81 o 
  -3  12   1       32.71       35.53     23.71 o 
  -2  12   1        0.62        0.51      7.87 o 
  -1  12   1       20.49       21.24      8.88 o 
   0  12   1       45.23       52.77      9.99 o 
   1  12   1      185.93      190.44     17.04 o 
   2  12   1        4.20        0.96      4.44 o 
   3  12   1        0.26        0.00      7.13 o 
   4  12   1       10.24       18.31      9.07 o 
   5  12   1        6.52        9.39      9.22 o 
   6  12   1       53.07       73.60     16.71 o 
   7  12   1       17.91       18.55      8.16 o 
   8  12   1        0.94       12.22     12.18 o 
   9  12   1       18.47       19.78     11.08 o 
  -7  13   1       10.38       28.15     13.08 o 
  -6  13   1        0.01       22.53     11.78 o 
  -5  13   1       84.20      106.71     51.26 o 
  -4  13   1       17.42        0.00     16.76 o 
  -3  13   1       12.96        0.25     12.74 o 
  -2  13   1        5.94       20.47     10.46 o 
  -1  13   1       17.81        0.00      6.98 o 
   0  13   1       34.11       39.95     10.62 o 
   1  13   1        5.36       10.45     16.26 o 
   2  13   1      130.78      141.30     34.33 o 
   3  13   1      166.85      182.47     39.59 o 
   4  13   1      569.46      559.71     49.89 o 
   5  13   1       84.84       92.28     31.21 o 
   6  13   1       36.10       48.30     15.18 o 
   7  13   1       27.18       11.48      9.62 o 
  -4  14   1      125.76      116.06     34.09 o 
  -3  14   1       17.30      106.53     34.00 o 
  -2  14   1        6.98        0.00     10.25 o 
  -1  14   1        2.91        3.10      8.27 o 
   0  14   1        5.85       15.83     13.43 o 
   1  14   1      217.64      216.69     46.10 o 
   2  14   1       12.92       23.86     17.65 o 
   3  14   1       12.00       40.37     24.06 o 
 -16   0   2      281.28      358.12     56.99 o 
 -14   0   2       24.55       10.46     11.61 o 
 -12   0   2       15.02        7.05     12.82 o 
 -10   0   2      311.10      244.60     35.08 o 
  -8   0   2     1054.62     1096.19     68.67 o 
  -6   0   2     1286.14     1331.77     47.96 o 
  -4   0   2      851.52      856.81     53.02 o 
  -2   0   2       45.99       53.67      4.14 o 
   0   0   2       34.37       23.24      3.31 o 
   2   0   2       85.55       91.25      7.96 o 
   4   0   2     1686.27     1751.99     83.70 o 
   6   0   2     4094.19     4131.60    102.56 o 
   8   0   2     1385.49     1619.60     84.48 o 
  10   0   2        7.00       33.03     16.72 o 
  12   0   2     2204.76     2131.89    119.84 o 
  14   0   2       98.25      152.55     32.17 o 
  16   0   2       16.39       13.60     11.69 o 
 -16   1   2       58.56       72.21     24.58 o 
 -15   1   2       16.92       27.74     12.31 o 
 -14   1   2       87.92       67.68     25.57 o 
 -13   1   2       43.71       33.28     11.81 o 
 -12   1   2        0.31        0.00      6.72 o 
 -11   1   2      316.77      305.14     29.32 o 
 -10   1   2      505.70      474.24     34.23 o 
  -9   1   2        0.45        2.63      5.94 o 
  -8   1   2        0.31        5.30      2.99 o 
  -7   1   2      725.71      804.21     33.91 o 
  -6   1   2     6733.34     7171.97    107.86 o 
  -5   1   2      820.28      708.23     21.87 o 
  -4   1   2      248.50      274.40     12.98 o 
  -3   1   2      101.49      120.84      6.30 o 
  -2   1   2     1700.88     1609.60     23.17 o 
  -1   1   2      275.37      281.65      6.94 o 
   0   1   2       62.32       55.90      3.97 o 
   1   1   2        0.38        0.00      1.59 o 
   2   1   2     6534.92     6003.04     81.60 o 
   3   1   2      648.27      636.06     20.63 o 
   4   1   2      180.76      184.85      9.95 o 
   5   1   2       43.97       29.40      5.60 o 
   6   1   2       67.47       84.27      7.03 o 
   7   1   2      237.27      247.22     12.69 o 
   8   1   2       31.84       39.57      8.78 o 
   9   1   2      586.14      591.89     35.80 o 
  10   1   2      331.42      333.70     27.97 o 
  11   1   2      166.28      142.38     20.29 o 
  12   1   2       47.09       44.27     11.52 o 
  13   1   2        0.16       24.63     22.61 o 
  14   1   2        6.47        3.42     17.09 o 
  15   1   2      149.96      134.91     22.62 o 
  16   1   2       93.20       78.96     19.02 o 
 -16   2   2       25.15       12.03     23.58 o 
 -15   2   2       65.83       82.58     18.02 o 
 -14   2   2       58.90       68.39     16.82 o 
 -13   2   2       32.59       40.06     12.29 o 
 -12   2   2       34.08       28.88     10.43 o 
 -11   2   2       99.56       72.03     27.50 o 
 -10   2   2      176.25      147.66     14.51 o 
  -9   2   2      437.50      443.20     23.93 o 
  -8   2   2       94.52       87.82      8.54 o 
  -7   2   2     1116.42     1125.57     30.70 o 
  -6   2   2       50.91       53.96      5.40 o 
  -5   2   2       50.79       50.34      4.71 o 
  -4   2   2     9722.77     9540.99    144.09 o 
  -3   2   2     2405.60     2177.48     65.19 o 
  -2   2   2     7831.19     7056.75    121.30 o 
  -1   2   2      104.85      105.10      6.57 o 
   0   2   2     9442.57     8542.54     90.12 o 
   1   2   2     4377.13     4297.49     86.10 o 
   2   2   2      764.51      672.04     20.49 o 
   3   2   2      212.53      216.36     11.49 o 
   4   2   2     2393.38     2248.44     48.95 o 
   5   2   2      258.29      239.48     11.88 o 
   6   2   2       63.98       63.66      6.04 o 
   7   2   2      352.17      365.88     31.00 o 
   8   2   2     1215.13     1261.48     35.96 o 
   9   2   2       87.77       69.40     12.56 o 
  10   2   2     2570.85     2480.03    152.73 o 
  11   2   2      695.87      703.59     47.23 o 
  12   2   2      641.56      600.38     41.77 o 
  13   2   2      278.56      201.32     27.81 o 
  14   2   2      183.77      197.70     27.25 o 
  15   2   2        2.37        0.00      7.48 o 
  16   2   2       30.26       32.99     30.11 o 
 -16   3   2        0.85       19.25     12.43 o 
 -15   3   2        3.63        0.00      7.63 o 
 -14   3   2       90.36       97.00     43.46 o 
 -13   3   2        0.21        5.47      9.05 o 
 -12   3   2       43.44       31.59     10.58 o 
 -11   3   2       36.46       60.98     13.17 o 
 -10   3   2      502.33      493.37     26.38 o 
  -9   3   2      324.91      346.96     20.81 o 
  -8   3   2     1254.75     1307.88     34.84 o 
  -7   3   2       76.71       82.69      7.45 o 
  -6   3   2     2142.58     2167.78     33.35 o 
  -5   3   2      313.72      366.17     10.18 o 
  -4   3   2      306.82      264.53      8.99 o 
  -3   3   2      552.80      485.98     13.04 o 
  -2   3   2       43.94       33.50      4.94 o 
  -1   3   2     2541.73     2359.07     34.11 o 
   0   3   2    31813.29    29665.13    380.00 o 
   1   3   2    29714.88    27744.89    331.56 o 
   2   3   2     2328.87     2078.06     61.27 o 
   3   3   2     1845.97     1853.48     53.66 o 
   4   3   2     2877.20     2959.36     68.13 o 
   5   3   2      759.03      857.30     24.64 o 
   6   3   2     2671.14     2747.36     78.36 o 
   7   3   2       22.71       22.06      4.60 o 
   8   3   2        0.79        3.76      3.26 o 
   9   3   2        2.64        4.88      4.25 o 
  10   3   2        1.06        8.23      7.36 o 
  11   3   2      153.69      175.76     23.23 o 
  12   3   2      936.89      917.45     52.76 o 
  13   3   2       23.82       16.54     11.99 o 
  14   3   2      136.03      152.59     22.92 o 
  15   3   2        6.37        0.64      7.94 o 
  16   3   2       57.75       75.70     19.25 o 
 -16   4   2        1.54        0.87     11.53 o 
 -15   4   2        3.05        0.00      9.29 o 
 -14   4   2       13.19       35.93     13.27 o 
 -13   4   2       38.90       48.22     13.98 o 
 -12   4   2       62.70       42.47     12.32 o 
 -11   4   2       56.39       52.40      9.05 o 
 -10   4   2      595.98      589.07     28.55 o 
  -9   4   2      213.15      212.93     10.82 o 
  -8   4   2       94.77      107.99      9.57 o 
  -7   4   2      684.70      699.84     18.23 o 
  -6   4   2     2927.96     2993.39     44.93 o 
  -5   4   2      201.17      228.53      9.78 o 
  -4   4   2       83.65       61.37      5.98 o 
  -3   4   2      120.66      149.32      7.58 o 
  -2   4   2      842.15      855.10     22.30 o 
  -1   4   2      608.76      564.90     17.12 o 
   0   4   2     1517.57     1488.20     32.75 o 
   1   4   2     4867.03     4826.15     79.30 o 
   2   4   2     3366.59     3388.72     64.53 o 
   3   4   2      437.57      482.06     22.35 o 
   4   4   2     1717.08     1762.25     39.44 o 
   5   4   2      383.61      435.57     15.51 o 
   6   4   2       16.32       13.66      3.34 o 
   7   4   2       18.13       19.54      4.27 o 
   8   4   2        2.68        0.00      3.08 o 
   9   4   2      151.08      151.01     14.08 o 
  10   4   2     1167.34     1146.88     59.85 o 
  11   4   2      154.60      186.26     22.09 o 
  12   4   2      610.65      665.02     44.02 o 
  13   4   2       16.38       17.97      8.95 o 
  14   4   2        4.81       10.14      6.05 o 
  15   4   2        1.46        7.53     14.49 o 
 -15   5   2       19.98       44.06     26.51 o 
 -14   5   2        1.50        0.00      5.98 o 
 -13   5   2       51.76       54.25     14.32 o 
 -12   5   2      128.56      125.85     35.42 o 
 -11   5   2      321.31      330.50     34.66 o 
 -10   5   2      183.91      162.64     10.96 o 
  -9   5   2       93.43      101.55      7.44 o 
  -8   5   2      232.20      249.74     11.01 o 
  -7   5   2     1034.48     1064.21     23.30 o 
  -6   5   2      137.08      132.49      8.35 o 
  -5   5   2       26.97       15.65      4.19 o 
  -4   5   2     1340.06     1425.02     33.76 o 
  -3   5   2       36.56       44.98      4.60 o 
  -2   5   2      892.85      993.72     26.06 o 
  -1   5   2      432.84      458.38     17.96 o 
   0   5   2        8.71        8.26      2.09 o 
   1   5   2       34.34       39.40      4.36 o 
   2   5   2        0.02        5.87      4.62 o 
   3   5   2      406.21      382.92     17.72 o 
   4   5   2       22.61       22.38      4.60 o 
   5   5   2        9.74       13.85      2.68 o 
   6   5   2      103.28      128.90      8.69 o 
   7   5   2      124.15      138.07      9.68 o 
   8   5   2      128.12      146.79     11.85 o 
   9   5   2      319.80      358.76     27.54 o 
  10   5   2     1490.13     1449.94     48.52 o 
  11   5   2      121.93      127.54     18.01 o 
  12   5   2     1940.70     2101.49     82.04 o 
  13   5   2       59.21       47.32     12.36 o 
  14   5   2       34.54        0.00     13.44 o 
  15   5   2       11.06        0.00     16.63 o 
 -15   6   2      336.81      575.07     76.15 o 
 -14   6   2       81.38       99.98     33.70 o 
 -13   6   2      283.87      314.09     36.96 o 
 -12   6   2      120.53      127.02     19.68 o 
 -11   6   2       34.97       43.75     10.57 o 
 -10   6   2      192.56      208.30     12.98 o 
  -9   6   2     3456.93     3596.28     83.30 o 
  -8   6   2      353.02      349.80     16.60 o 
  -7   6   2       58.27       38.98      8.22 o 
  -6   6   2       12.17       12.54      5.39 o 
  -5   6   2       84.28       93.93      9.41 o 
  -4   6   2      256.29      240.78     21.25 o 
  -3   6   2     3166.04     3166.28     46.99 o 
  -2   6   2      357.87      405.15     19.97 o 
  -1   6   2      536.60      607.70     23.79 o 
   0   6   2     2506.28     2459.29     84.97 o 
   1   6   2      596.98      535.39     37.08 o 
   2   6   2     2947.67     3002.46     81.87 o 
   3   6   2     1519.19     1606.84     53.16 o 
   4   6   2       44.17       33.66      6.94 o 
   5   6   2      171.16      199.61     12.41 o 
   6   6   2      288.79      291.81     11.06 o 
   7   6   2      499.84      536.58     18.93 o 
   8   6   2        5.16        6.91      2.34 o 
   9   6   2      138.89      142.97     13.18 o 
  10   6   2      266.71      252.27     18.47 o 
  11   6   2      526.76      541.35     76.70 o 
  12   6   2        0.41        0.00      8.71 o 
  13   6   2       18.89       20.61     15.64 o 
  14   6   2       13.56        1.96     12.74 o 
 -14   7   2       40.16       21.70     16.84 o 
 -13   7   2       84.13       56.19     22.44 o 
 -12   7   2      311.86      256.24     46.28 o 
 -11   7   2       30.85        3.33     10.29 o 
 -10   7   2      558.12      525.70     60.55 o 
  -9   7   2      492.08      568.31     60.10 o 
  -8   7   2      629.60      682.32     34.83 o 
  -7   7   2       13.94        8.77      4.36 o 
  -6   7   2      607.72      600.48     32.48 o 
  -5   7   2      697.42      730.66     27.46 o 
  -4   7   2     1690.30     1632.85     35.22 o 
  -3   7   2      974.70     1032.42     22.85 o 
  -2   7   2     1306.52     1380.72     41.93 o 
  -1   7   2      153.52      160.07     12.92 o 
   0   7   2      242.09      234.92     16.04 o 
   1   7   2     6166.56     6008.98    102.73 o 
   2   7   2     1312.25     1230.68     63.16 o 
   3   7   2       61.95       69.99     13.29 o 
   4   7   2       28.44       35.63      7.81 o 
   5   7   2       63.07       58.49     10.59 o 
   6   7   2      411.37      412.74     21.92 o 
   7   7   2      139.36      126.44     12.13 o 
   8   7   2      350.22      375.51     15.42 o 
   9   7   2      186.69      183.89     14.38 o 
  10   7   2      307.67      301.10     27.58 o 
  11   7   2       66.92       67.31     23.86 o 
  12   7   2      159.09      219.19     43.42 o 
  13   7   2      146.12      213.26     43.73 o 
  14   7   2       23.27       85.89     29.73 o 
 -13   8   2        1.70        0.00      9.15 o 
 -12   8   2       80.08       89.06     20.28 o 
 -11   8   2       59.51       26.31     11.16 o 
 -10   8   2       99.79       65.56     15.76 o 
  -9   8   2       25.76       24.45     14.71 o 
  -8   8   2       14.52       28.46     11.72 o 
  -7   8   2      277.02      269.27     16.92 o 
  -6   8   2      639.85      643.80     25.83 o 
  -5   8   2       44.12       48.93      6.88 o 
  -4   8   2      552.90      581.04     17.48 o 
  -3   8   2       41.49       47.59      4.84 o 
  -2   8   2        4.22        5.24      2.76 o 
  -1   8   2        4.33        3.81      3.54 o 
   0   8   2        0.19        1.02      3.09 o 
   1   8   2      180.44      162.62     15.41 o 
   2   8   2        5.28       14.27      6.74 o 
   3   8   2        6.43        3.37      6.44 o 
   4   8   2      209.41      204.71     48.73 o 
   5   8   2      560.34      552.12     47.81 o 
   6   8   2      108.42      123.87     15.26 o 
   7   8   2      142.49      150.32     18.05 o 
   8   8   2        1.95        2.29     13.66 o 
   9   8   2       81.84       77.60     13.05 o 
  10   8   2        0.01        0.10      8.16 o 
  11   8   2      209.14      328.25     52.89 o 
  12   8   2      260.17      415.34     60.27 o 
  13   8   2        0.00        0.00     22.83 o 
 -13   9   2       16.63       22.36     10.62 o 
 -12   9   2       56.88       47.20     16.39 o 
 -11   9   2       14.25        6.98      7.32 o 
 -10   9   2       83.35       65.45     26.47 o 
  -9   9   2       49.08       43.52     13.29 o 
  -8   9   2        0.40       11.28      9.66 o 
  -7   9   2       20.17       10.72      9.49 o 
  -6   9   2        0.06        5.96      7.70 o 
  -5   9   2        0.04        0.55      2.11 o 
  -4   9   2       57.21       59.85      5.81 o 
  -3   9   2       18.23       20.91      3.55 o 
  -2   9   2        0.59        2.20      2.95 o 
  -1   9   2      548.33      546.14     26.66 o 
   0   9   2      159.73      175.84     12.11 o 
   1   9   2       88.58       83.31      8.64 o 
   2   9   2       13.39       16.45      6.50 o 
   3   9   2       25.16       33.89      9.28 o 
   4   9   2        2.42        3.26      4.34 o 
   5   9   2        1.50        2.33      6.14 o 
   6   9   2       81.68      100.16     14.05 o 
   7   9   2       15.49       22.52      8.07 o 
   8   9   2        5.93        0.00      5.11 o 
   9   9   2        2.29        0.00     14.26 o 
  10   9   2      289.17      289.71     47.00 o 
  11   9   2      137.91      111.63     31.19 o 
  12   9   2      228.63      309.90     52.29 o 
 -12  10   2        4.35        0.53      7.74 o 
 -11  10   2        8.18        6.87     10.14 o 
 -10  10   2       53.61       83.41     27.65 o 
  -9  10   2       86.07      125.85     22.20 o 
  -8  10   2      296.40      252.94     30.14 o 
  -7  10   2       31.40       30.88     11.97 o 
  -6  10   2        2.47        8.36      8.73 o 
  -5  10   2      103.30      120.60     19.13 o 
  -4  10   2      763.46      705.22     45.52 o 
  -3  10   2       17.15       20.74      3.85 o 
  -2  10   2      294.63      290.87     15.47 o 
  -1  10   2      131.20      123.80     10.41 o 
   0  10   2        2.88        0.78      3.13 o 
   1  10   2      378.22      345.52     18.54 o 
   2  10   2     3674.68     3706.60    124.59 o 
   3  10   2      207.99      241.79     22.02 o 
   4  10   2        0.18        0.37      4.93 o 
   5  10   2      220.70      203.30     20.58 o 
   6  10   2       60.96       62.82     18.18 o 
   7  10   2        1.78        0.00     10.89 o 
   8  10   2       96.79      112.13     29.35 o 
   9  10   2      104.44      121.37     30.01 o 
  10  10   2       34.82       28.65      8.88 o 
  11  10   2       90.01      115.81     32.46 o 
 -10  11   2        2.83       12.68     23.36 o 
  -9  11   2      180.76      205.81     29.46 o 
  -8  11   2      135.71      123.38     22.62 o 
  -7  11   2        0.01        5.86      9.01 o 
  -6  11   2        8.28       21.25     10.46 o 
  -5  11   2        4.26        4.79      7.16 o 
  -4  11   2      119.80      106.39     17.27 o 
  -3  11   2      332.99      334.03     24.75 o 
  -2  11   2        9.59        9.84      3.10 o 
  -1  11   2      806.07      801.61     28.49 o 
   0  11   2      127.43      149.18     13.06 o 
   1  11   2      119.47      117.90     14.24 o 
   2  11   2        7.07        7.38      5.36 o 
   3  11   2       83.93       86.90     12.06 o 
   4  11   2       54.60       51.82      9.07 o 
   5  11   2      227.35      216.92     21.63 o 
   6  11   2       33.73       50.77     19.58 o 
   7  11   2       88.94      137.04     30.95 o 
   8  11   2        8.66        0.00     13.51 o 
   9  11   2       43.51       76.82     26.86 o 
  10  11   2       55.64       79.14     27.56 o 
  -9  12   2       32.76        7.97     17.75 o 
  -8  12   2        1.29        5.49      8.94 o 
  -7  12   2       45.55       55.68     15.93 o 
  -6  12   2        2.07        0.00      9.57 o 
  -5  12   2       94.55      100.66     26.92 o 
  -4  12   2        1.64        0.00     13.25 o 
  -3  12   2       19.25       14.16      7.69 o 
  -2  12   2       54.37       59.71     15.88 o 
  -1  12   2       23.62       22.75      9.38 o 
   0  12   2       58.18       35.82     17.18 o 
   1  12   2      734.62      747.17     35.77 o 
   2  12   2       22.81       15.86      6.39 o 
   3  12   2        0.42        0.00      4.84 o 
   4  12   2       41.54       57.37     15.12 o 
   5  12   2        0.72        0.00      7.33 o 
   6  12   2       17.85        0.00      9.29 o 
   7  12   2      214.77      236.12     30.72 o 
   8  12   2       21.08       24.87     11.99 o 
  -7  13   2       92.89       64.72     19.72 o 
  -6  13   2        4.60       14.65     13.54 o 
  -5  13   2      110.73      146.28     37.20 o 
  -4  13   2       82.88       53.78     26.88 o 
  -3  13   2      162.02      154.37     36.50 o 
  -2  13   2        1.06        0.00      8.88 o 
  -1  13   2        0.03        0.00      6.55 o 
   0  13   2       27.51       53.06     31.40 o 
   1  13   2        9.81       14.66      8.82 o 
   2  13   2       70.86      106.16     29.20 o 
   3  13   2       12.07        0.00     15.87 o 
   4  13   2        8.94        9.09      6.17 o 
   5  13   2       20.06       24.79     10.14 o 
   6  13   2       22.13       14.96      9.57 o 
  -3  14   2        2.52        0.00     10.57 o 
  -2  14   2        0.27        8.39      7.75 o 
  -1  14   2       33.01       39.15     20.07 o 
   0  14   2        6.13       29.88     23.41 o 
   1  14   2        0.34        0.00     20.25 o 
   2  14   2      299.95      320.45     55.04 o 
   3  14   2       13.28       16.83     17.45 o 
 -15   0   3        0.05        8.71     12.89 o 
 -13   0   3      126.41       68.86     22.47 o 
 -11   0   3     1642.59     1503.52     96.64 o 
  -9   0   3       19.08       26.32     13.41 o 
  -7   0   3     2418.78     2487.88    133.10 o 
  -5   0   3    17640.01    18203.76    406.88 o 
  -3   0   3      616.71      585.98     25.03 o 
  -1   0   3      440.62      432.47     14.37 o 
   1   0   3   182146.91   149746.94   2439.26 o 
   3   0   3     1806.82     1864.76     52.02 o 
   5   0   3      672.76      644.25     31.03 o 
   7   0   3     6165.80     6041.72    269.57 o 
   9   0   3      233.70      186.92     29.31 o 
  11   0   3      751.45      821.03     67.90 o 
  13   0   3       57.30       86.25     24.25 o 
  15   0   3       25.17       25.67     13.77 o 
 -16   1   3       18.32       14.27     17.30 o 
 -15   1   3       49.78       45.99     25.35 o 
 -14   1   3      377.64      427.88     39.96 o 
 -13   1   3        0.11       19.76     10.71 o 
 -12   1   3      196.59      208.48     25.13 o 
 -11   1   3        6.34        2.17      5.25 o 
 -10   1   3      188.70      220.42     23.35 o 
  -9   1   3      266.72      262.88     23.98 o 
  -8   1   3     1915.76     1902.60     68.24 o 
  -7   1   3        0.03        0.85      2.91 o 
  -6   1   3       20.22       24.04      5.07 o 
  -5   1   3      308.40      314.93     12.47 o 
  -4   1   3      675.60      622.97     18.30 o 
  -3   1   3     2501.39     2339.57     36.63 o 
  -2   1   3      150.76      152.82      7.94 o 
  -1   1   3      760.30      718.10     15.74 o 
   0   1   3       61.90       68.52      4.79 o 
   1   1   3      945.16      900.36     22.31 o 
   2   1   3      447.94      412.29     13.88 o 
   3   1   3     3044.95     2875.86     49.99 o 
   4   1   3      500.84      521.68     18.40 o 
   5   1   3     2322.50     2217.79     45.96 o 
   6   1   3       85.22      107.57      9.40 o 
   7   1   3       57.51       75.06      9.30 o 
   8   1   3      257.61      221.74     17.24 o 
   9   1   3      282.90      282.88     37.73 o 
  10   1   3       11.39       19.06     10.09 o 
  11   1   3     5039.55     5166.12    142.39 o 
  12   1   3      358.32      373.30     66.37 o 
  13   1   3        2.20        0.00     17.04 o 
  14   1   3        1.08        0.00     11.76 o 
  15   1   3       82.71       87.98     17.62 o 
  16   1   3        3.21        3.90      7.56 o 
 -16   2   3        4.16       28.25     19.75 o 
 -15   2   3      134.15      111.05     21.97 o 
 -14   2   3      132.85      119.58     30.46 o 
 -13   2   3      693.13      630.40     62.82 o 
 -12   2   3       75.84       64.85     14.21 o 
 -11   2   3      449.99      402.68     62.93 o 
 -10   2   3       11.58       11.25      5.58 o 
  -9   2   3        7.87        8.31      6.51 o 
  -8   2   3      602.40      620.96     23.78 o 
  -7   2   3     1952.72     2150.82     56.46 o 
  -6   2   3      274.05      319.95     17.78 o 
  -5   2   3      756.03      763.53     20.93 o 
  -4   2   3     1055.07     1072.66     24.17 o 
  -3   2   3     1769.61     1718.31     36.22 o 
  -2   2   3      374.05      361.26      9.51 o 
  -1   2   3     2132.33     2109.70     30.64 o 
   0   2   3     7614.01     7231.56     85.41 o 
   1   2   3     7401.37     7069.10     95.70 o 
   2   2   3       99.11      100.74      6.95 o 
   3   2   3     5873.38     5473.61     81.84 o 
   4   2   3       90.56       96.87      7.88 o 
   5   2   3        5.88       23.22      5.15 o 
   6   2   3      298.27      368.18     19.93 o 
   7   2   3        8.34       15.85      4.59 o 
   8   2   3       38.45       30.62      9.25 o 
   9   2   3        0.03        4.58      4.66 o 
  10   2   3      390.17      391.43     31.17 o 
  11   2   3       48.18       40.76     10.79 o 
  12   2   3      726.34      695.17     46.05 o 
  13   2   3        9.79        7.60      6.63 o 
  14   2   3       51.71       40.93     11.88 o 
  15   2   3        7.22       10.87      8.95 o 
  16   2   3       85.84      126.22     23.01 o 
 -16   3   3       13.93        5.41     19.24 o 
 -15   3   3       11.28        3.92     16.77 o 
 -14   3   3       51.86       85.19     18.86 o 
 -13   3   3      276.02      236.38     27.87 o 
 -12   3   3      202.75      155.85     22.04 o 
 -11   3   3      429.39      426.64     26.05 o 
 -10   3   3      162.25      163.59     14.83 o 
  -9   3   3      141.63      140.92      7.90 o 
  -8   3   3      259.43      273.79     15.07 o 
  -7   3   3       22.48       17.81      4.07 o 
  -6   3   3     2189.49     2140.94     36.05 o 
  -5   3   3     4716.85     4794.19     61.23 o 
  -4   3   3      217.89      199.76     11.68 o 
  -3   3   3     4807.77     4772.94     74.17 o 
  -2   3   3       76.07       84.57      6.78 o 
  -1   3   3     6239.66     5763.60     70.18 o 
   0   3   3     2360.75     2349.98     33.04 o 
   1   3   3        0.16        1.26      1.94 o 
   2   3   3     1987.34     2011.99     44.56 o 
   3   3   3       21.32       15.06      3.88 o 
   4   3   3      253.02      260.63     14.97 o 
   5   3   3       97.18      104.02     10.20 o 
   6   3   3      461.78      559.09     22.98 o 
   7   3   3      346.73      359.74     19.39 o 
   8   3   3        1.57        4.53      3.44 o 
   9   3   3       21.48       16.85      6.66 o 
  10   3   3       42.12       45.51      9.01 o 
  11   3   3      157.94      163.00     22.90 o 
  12   3   3       70.86       54.72     16.92 o 
  13   3   3       51.03       41.64     14.25 o 
  14   3   3      224.18      241.38     29.12 o 
  15   3   3       52.83       57.99     16.01 o 
 -15   4   3       11.23       16.83      9.86 o 
 -14   4   3       42.84       49.85     20.58 o 
 -13   4   3       16.91       17.03     11.59 o 
 -12   4   3       34.90       39.04     10.04 o 
 -11   4   3      791.29      753.83     21.32 o 
 -10   4   3     3717.09     3628.29     73.78 o 
  -9   4   3     1212.59     1181.96     44.22 o 
  -8   4   3       58.54       53.54      6.31 o 
  -7   4   3       55.93       60.04      7.02 o 
  -6   4   3      910.76      910.37     21.81 o 
  -5   4   3      342.95      404.99     17.76 o 
  -4   4   3     4175.65     4372.31     66.48 o 
  -3   4   3     3557.03     3659.80     53.82 o 
  -2   4   3      139.24      170.52     10.21 o 
  -1   4   3      897.76      892.29     19.32 o 
   0   4   3     3293.76     3203.38     45.89 o 
   1   4   3     3297.44     3283.98     53.16 o 
   2   4   3      923.01      907.81     21.62 o 
   3   4   3     1070.91     1082.73     33.68 o 
   4   4   3      122.55      152.68     11.74 o 
   5   4   3     1095.58     1312.91     35.65 o 
   6   4   3      716.20      794.89     27.29 o 
   7   4   3      302.29      341.36     18.45 o 
   8   4   3        1.94        0.00      3.86 o 
   9   4   3      312.78      294.65     20.18 o 
  10   4   3      183.27      182.66     17.13 o 
  11   4   3      882.72      853.91     47.86 o 
  12   4   3      858.08      883.97     51.60 o 
  13   4   3       26.95       16.95      9.84 o 
  14   4   3        3.07        0.51      7.04 o 
  15   4   3       31.94       38.76     13.46 o 
 -15   5   3       27.37       30.49     13.24 o 
 -14   5   3        2.65        6.82      6.62 o 
 -13   5   3       13.05        0.00      7.33 o 
 -12   5   3       72.18       91.78     16.32 o 
 -11   5   3       16.71       14.04     14.71 o 
 -10   5   3      780.24      754.18     31.03 o 
  -9   5   3      308.89      289.61     15.13 o 
  -8   5   3        1.19        1.40      2.43 o 
  -7   5   3      384.82      377.35     16.32 o 
  -6   5   3      187.96      201.37     16.11 o 
  -5   5   3       77.98       92.09      8.53 o 
  -4   5   3     1268.68     1342.18     30.38 o 
  -3   5   3      402.71      385.85     13.96 o 
  -2   5   3      246.46      235.95      9.36 o 
  -1   5   3      248.76      257.82     10.07 o 
   0   5   3      789.33      781.95     18.70 o 
   1   5   3      487.77      486.62     15.66 o 
   2   5   3      266.00      266.95     10.54 o 
   3   5   3     5767.14     5818.24     76.53 o 
   4   5   3      600.10      576.94     16.86 o 
   5   5   3        2.01        6.07      2.97 o 
   6   5   3     2341.22     2388.23     54.87 o 
   7   5   3       80.51       88.98     15.05 o 
   8   5   3      294.30      280.47     18.13 o 
   9   5   3       56.40       62.71      9.10 o 
  10   5   3      829.76      781.44     37.03 o 
  11   5   3      821.69      877.10     39.05 o 
  12   5   3     1084.51     1044.34     78.62 o 
  13   5   3        0.33        0.00     15.20 o 
  14   5   3        0.00        0.00     15.05 o 
  15   5   3       92.42       75.42     28.02 o 
 -15   6   3       53.85       73.46     19.58 o 
 -14   6   3       23.73       35.83     13.82 o 
 -13   6   3       16.53       54.14     11.70 o 
 -12   6   3       11.13        9.53      9.31 o 
 -11   6   3      216.47      223.96     20.63 o 
 -10   6   3      166.91      138.54     15.41 o 
  -9   6   3      353.48      338.31     18.42 o 
  -8   6   3     1760.80     1770.68     51.55 o 
  -7   6   3      121.62      150.14     20.87 o 
  -6   6   3      501.03      507.76     24.87 o 
  -5   6   3       96.91      100.34     10.38 o 
  -4   6   3      425.33      455.70     16.51 o 
  -3   6   3      110.50      124.52      8.28 o 
  -2   6   3     2733.69     2886.61     45.40 o 
  -1   6   3      233.56      261.31     11.58 o 
   0   6   3     1022.95     1099.78     23.66 o 
   1   6   3       45.73       50.20      5.07 o 
   2   6   3     1278.14     1308.68     39.51 o 
   3   6   3       37.18       33.92      6.66 o 
   4   6   3      149.55      182.87     13.71 o 
   5   6   3      501.62      596.02     30.89 o 
   6   6   3      398.04      423.42     16.63 o 
   7   6   3      359.90      379.65     19.45 o 
   8   6   3      193.03      205.35     17.61 o 
   9   6   3      865.19      867.48     34.09 o 
  10   6   3      495.76      533.08     27.76 o 
  11   6   3      331.90      309.30     22.30 o 
  12   6   3      195.53      179.60     38.44 o 
  13   6   3      106.55      103.54     29.27 o 
  14   6   3       32.93       44.06     21.65 o 
 -14   7   3       46.15       80.10     18.09 o 
 -13   7   3      124.27      120.25     22.17 o 
 -12   7   3      226.31      252.28     30.59 o 
 -11   7   3       84.78       80.77     16.47 o 
 -10   7   3       83.93       99.33     18.91 o 
  -9   7   3      249.17      285.26     29.52 o 
  -8   7   3       82.87       72.26      9.84 o 
  -7   7   3       53.38       45.80      8.21 o 
  -6   7   3      294.27      283.03     18.43 o 
  -5   7   3      787.97      806.09     38.75 o 
  -4   7   3      299.46      267.55     15.31 o 
  -3   7   3      319.96      332.39     16.92 o 
  -2   7   3       10.24       11.40      2.93 o 
  -1   7   3       35.14       32.06      5.28 o 
   0   7   3      431.00      439.63     18.58 o 
   1   7   3     1172.34     1130.92     64.64 o 
   2   7   3      415.40      471.83     38.94 o 
   3   7   3        0.31        1.85      3.53 o 
   4   7   3       21.62       29.21     10.48 o 
   5   7   3       32.33       60.75     14.55 o 
   6   7   3       16.05       13.03      6.64 o 
   7   7   3      398.58      380.95     29.47 o 
   8   7   3       64.37       52.34      7.89 o 
   9   7   3        3.88        2.12      8.48 o 
  10   7   3      113.47       98.80     18.20 o 
  11   7   3      179.60      172.53     23.08 o 
  12   7   3        3.77       11.42     14.41 o 
  13   7   3      298.25      264.94     48.58 o 
  14   7   3        3.68        0.00     10.82 o 
 -13   8   3       17.64       32.42     24.08 o 
 -12   8   3       47.75       42.40     12.93 o 
 -11   8   3       12.61        1.91     12.10 o 
 -10   8   3        0.27        7.16      9.93 o 
  -9   8   3      155.90      142.62     33.62 o 
  -8   8   3      100.82      114.90     19.31 o 
  -7   8   3      347.77      308.21     20.75 o 
  -6   8   3        0.23        6.00      4.00 o 
  -5   8   3       34.48       30.27      7.93 o 
  -4   8   3       28.79       37.03      5.89 o 
  -3   8   3        0.90        1.73      1.08 o 
  -2   8   3      138.97      148.19      9.89 o 
  -1   8   3       45.31       44.58      5.66 o 
   0   8   3      886.80      816.03     33.49 o 
   1   8   3       38.10       52.15     14.84 o 
   2   8   3        7.10       20.24     10.37 o 
   3   8   3      907.12      913.27     58.22 o 
   4   8   3      275.39      261.08     30.01 o 
   5   8   3      303.70      288.72     38.94 o 
   6   8   3        9.49        4.00      7.99 o 
   7   8   3      547.07      569.67     36.83 o 
   8   8   3      495.14      538.98     36.89 o 
   9   8   3      646.77      676.67     42.39 o 
  10   8   3       14.93       37.96     15.21 o 
  11   8   3        3.06        3.04      6.18 o 
  12   8   3        1.00       10.96     14.38 o 
  13   8   3      175.31      181.25     42.06 o 
 -12   9   3       36.10       34.84     20.32 o 
 -11   9   3        0.06        0.00      6.30 o 
 -10   9   3       30.28       50.34     23.93 o 
  -9   9   3       62.39       56.81     15.16 o 
  -8   9   3        0.61        6.41      6.46 o 
  -7   9   3      651.38      621.38     45.34 o 
  -6   9   3        6.28        9.80      7.44 o 
  -5   9   3       16.02       14.62      4.16 o 
  -4   9   3      166.33      191.80     12.89 o 
  -3   9   3      130.54      130.76      6.65 o 
  -2   9   3      758.03      846.62     27.02 o 
  -1   9   3      480.05      479.72     25.14 o 
   0   9   3       36.05       31.64      5.69 o 
   1   9   3       14.73       39.42     12.34 o 
   2   9   3      515.18      513.27     44.75 o 
   3   9   3        1.83        9.46      7.94 o 
   4   9   3       23.99       26.41     14.61 o 
   5   9   3       84.38       79.90     13.57 o 
   6   9   3      165.93      156.25     18.96 o 
   7   9   3       57.86       58.09     11.90 o 
   8   9   3      139.06      141.21     18.80 o 
   9   9   3       55.78       38.62     19.63 o 
  10   9   3      183.73      198.86     40.12 o 
  11   9   3        6.81       20.21     17.04 o 
  12   9   3       65.85       58.54     25.01 o 
 -11  10   3       13.12       24.83     12.12 o 
 -10  10   3       88.86       87.60     18.80 o 
  -9  10   3       20.97       14.57      7.47 o 
  -8  10   3      442.27      456.03     61.30 o 
  -7  10   3      124.03      163.78     26.09 o 
  -6  10   3       44.26       34.17      9.87 o 
  -5  10   3      322.41      291.83     29.46 o 
  -4  10   3       15.66       13.50      7.62 o 
  -3  10   3      625.78      561.24     30.53 o 
  -2  10   3      126.78      131.38     10.33 o 
  -1  10   3      915.62      911.26     37.15 o 
   0  10   3      118.44      109.04     16.20 o 
   1  10   3        2.16       12.21     10.32 o 
   2  10   3      264.39      218.63     29.58 o 
   3  10   3     1626.57     1621.82     63.53 o 
   4  10   3      706.09      720.62     40.91 o 
   5  10   3      649.31      637.90     39.03 o 
   6  10   3      186.53      193.79     21.88 o 
   7  10   3       21.10       13.33      6.62 o 
   8  10   3        5.81        0.00     11.09 o 
   9  10   3      147.10      229.65     41.22 o 
  10  10   3       28.17       44.79     19.97 o 
  11  10   3       63.39      108.94     32.77 o 
 -10  11   3        1.62        2.90      7.29 o 
  -9  11   3        2.33       12.47     13.18 o 
  -8  11   3        0.98        3.17      7.10 o 
  -7  11   3      123.58      180.51     26.24 o 
  -6  11   3      195.11      187.72     55.72 o 
  -5  11   3      381.67      379.06     34.73 o 
  -4  11   3      103.06      120.38     19.70 o 
  -3  11   3       61.77       79.49     13.05 o 
  -2  11   3       97.05       99.80     12.96 o 
  -1  11   3        6.33        0.00      4.01 o 
   0  11   3        1.75        2.49      4.76 o 
   1  11   3      540.25      497.99     28.65 o 
   2  11   3     1825.88     1837.65     59.93 o 
   3  11   3       20.41       26.01      7.78 o 
   4  11   3       37.64       21.67      6.92 o 
   5  11   3       62.00       54.03     11.07 o 
   6  11   3       95.63      106.95     26.57 o 
   7  11   3       18.79       41.43     19.89 o 
   8  11   3      143.10      139.25     31.94 o 
   9  11   3      142.88      184.26     40.51 o 
  10  11   3      159.34      170.37     38.78 o 
  -9  12   3       51.77       56.29     17.25 o 
  -8  12   3        8.44       28.21     19.91 o 
  -7  12   3       37.73       22.78     11.22 o 
  -6  12   3        9.95        6.62     11.81 o 
  -5  12   3      296.93      320.42     32.69 o 
  -4  12   3       41.64       68.03     24.94 o 
  -3  12   3        3.84        8.07      7.09 o 
  -2  12   3        4.29       12.27     10.19 o 
  -1  12   3       53.78       56.45     12.20 o 
   0  12   3        3.56        1.93      4.49 o 
   1  12   3        0.38        0.00      6.21 o 
   2  12   3       39.29       45.20      9.20 o 
   3  12   3       66.49       44.60      9.45 o 
   4  12   3       10.16       18.68      9.36 o 
   5  12   3       26.24       14.82     12.05 o 
   6  12   3        3.88       15.33     10.47 o 
   7  12   3       86.94       37.16     17.60 o 
   8  12   3       68.75       97.54     29.19 o 
  -6  13   3       74.28      156.89     40.78 o 
  -5  13   3       39.07       74.09     24.41 o 
  -4  13   3        0.00        0.00     11.93 o 
  -3  13   3        1.74       11.46     24.86 o 
  -2  13   3       46.56       51.18     11.44 o 
  -1  13   3        0.03       17.47      8.59 o 
   0  13   3      201.86      185.13     24.57 o 
   1  13   3       58.55       42.32     14.18 o 
   2  13   3       89.56       93.59     30.40 o 
   3  13   3       24.13       32.92     11.96 o 
   4  13   3      172.14      137.05     22.29 o 
   5  13   3       42.72       88.12     19.76 o 
   6  13   3        4.30        9.57     24.49 o 
  -3  14   3       11.34        0.00      9.27 o 
  -2  14   3        2.15        0.00     14.18 o 
  -1  14   3       36.54       23.28     14.48 o 
   0  14   3        0.11        0.00     17.74 o 
   1  14   3       37.53       32.67     16.43 o 
   2  14   3      444.19      410.72     61.50 o 
 -16   0   4       30.74       37.91     20.31 o 
 -14   0   4      158.31       98.14     29.60 o 
 -12   0   4      572.37      559.31     60.64 o 
 -10   0   4      165.90      168.10     16.28 o 
  -8   0   4     2161.94     2155.92     61.48 o 
  -6   0   4    12536.79    13197.34    239.18 o 
  -4   0   4     7662.95     7070.27    114.85 o 
  -2   0   4      894.08      870.09     30.92 o 
   0   0   4     9700.87     8970.55    359.80 o 
   2   0   4    13380.08    13527.52    392.42 o 
   4   0   4     4280.63     4209.81    100.29 o 
   6   0   4     1092.29     1386.36     53.11 o 
   8   0   4     1805.41     1702.10     93.69 o 
  10   0   4      265.03      238.10     34.89 o 
  12   0   4      411.72      397.33     49.18 o 
  14   0   4      128.79      127.37     30.56 o 
  16   0   4       19.85       23.03     15.18 o 
 -16   1   4        2.05        0.00     10.55 o 
 -15   1   4       25.76       12.23     16.59 o 
 -14   1   4      144.95      141.35     22.63 o 
 -13   1   4       61.75       59.29     36.59 o 
 -12   1   4       63.02       54.24      7.66 o 
 -11   1   4       11.09        8.89      3.89 o 
 -10   1   4      118.93      138.88     11.74 o 
  -9   1   4        7.59        7.50      3.67 o 
  -8   1   4      741.06      723.69     22.73 o 
  -7   1   4      558.28      562.56     15.91 o 
  -6   1   4      812.88      861.48     23.69 o 
  -5   1   4      746.26      744.95     20.90 o 
  -4   1   4      557.78      546.66     14.36 o 
  -3   1   4      327.70      294.33     10.06 o 
  -2   1   4      342.48      326.61     12.70 o 
  -1   1   4     6503.27     6010.46     83.37 o 
   0   1   4     4332.77     4107.84     63.15 o 
   1   1   4      324.18      325.32     12.57 o 
   2   1   4     9677.82     9561.40    205.45 o 
   3   1   4     1334.20     1259.01     30.52 o 
   4   1   4     1569.95     1595.45     51.95 o 
   5   1   4      112.14      115.92      9.53 o 
   6   1   4      272.77      314.19     16.60 o 
   7   1   4        0.24        8.54      5.57 o 
   8   1   4      128.93      118.23     22.77 o 
   9   1   4      324.71      364.43     24.64 o 
  10   1   4       66.19       67.44     13.09 o 
  11   1   4      166.58      194.70     23.37 o 
  12   1   4      354.88      321.74     39.70 o 
  13   1   4      123.25       82.25     16.12 o 
  14   1   4       34.54       34.60     11.60 o 
  15   1   4       96.25      137.74     42.46 o 
 -16   2   4      149.77      233.24     33.16 o 
 -15   2   4       15.21       47.23     15.64 o 
 -14   2   4        9.23        7.99      8.52 o 
 -13   2   4        6.33        0.13      5.35 o 
 -12   2   4      274.42      275.51     21.93 o 
 -11   2   4        0.38        1.66      3.14 o 
 -10   2   4       91.53       81.63     12.89 o 
  -9   2   4       76.68       63.79      9.15 o 
  -8   2   4       94.28      136.70     12.88 o 
  -7   2   4      269.51      282.02     15.48 o 
  -6   2   4      243.84      194.08     11.06 o 
  -5   2   4     1921.41     1878.98     37.37 o 
  -4   2   4        0.36        0.23      2.46 o 
  -3   2   4       66.50       68.81      5.09 o 
  -2   2   4     1219.22     1210.93     22.43 o 
  -1   2   4       74.51       88.41      5.51 o 
   0   2   4     2597.33     2579.36     42.49 o 
   1   2   4        0.00        0.00      2.43 o 
   2   2   4      203.07      213.40     11.00 o 
   3   2   4      141.17      126.39      9.01 o 
   4   2   4      761.91      796.51     24.95 o 
   5   2   4       33.55       23.13      7.04 o 
   6   2   4     2029.86     1958.47    135.68 o 
   7   2   4       18.05       11.85     10.77 o 
   8   2   4     1053.96     1093.34     48.54 o 
   9   2   4      100.20      100.02     12.55 o 
  10   2   4      111.16      124.13     14.74 o 
  11   2   4      449.60      398.48     75.19 o 
  12   2   4      895.58      899.72     53.33 o 
  13   2   4       34.06       41.23     12.86 o 
  14   2   4        0.34        0.00     13.86 o 
  15   2   4        0.32        7.84     15.06 o 
 -16   3   4      135.77      148.82     26.90 o 
 -15   3   4      108.32      120.33     23.07 o 
 -14   3   4       21.25       27.29      8.83 o 
 -13   3   4        8.92       11.50      7.31 o 
 -12   3   4       15.90       13.53      9.09 o 
 -11   3   4       50.12       48.41      7.19 o 
 -10   3   4      240.65      285.54     17.16 o 
  -9   3   4      570.85      592.73     23.94 o 
  -8   3   4       45.03       35.26      7.24 o 
  -7   3   4      785.15      867.53     28.93 o 
  -6   3   4      197.67      223.95     13.67 o 
  -5   3   4      907.09      958.92     25.37 o 
  -4   3   4     1000.75      983.73     21.14 o 
  -3   3   4      692.79      671.66     15.35 o 
  -2   3   4     1755.22     1738.37     28.31 o 
  -1   3   4     3427.51     3203.96     42.17 o 
   0   3   4      759.61      760.08     19.51 o 
   1   3   4      844.28      798.01     19.05 o 
   2   3   4      248.82      232.00     11.80 o 
   3   3   4        2.39        3.24      2.61 o 
   4   3   4       57.12       51.28      7.42 o 
   5   3   4     1417.21     1477.25     43.33 o 
   6   3   4      821.84      831.06     39.24 o 
   7   3   4       17.28       19.44     10.66 o 
   8   3   4      214.76      212.33     19.93 o 
   9   3   4      124.05      128.09     13.63 o 
  10   3   4      108.09      115.43     13.58 o 
  11   3   4       60.73       64.96     11.49 o 
  12   3   4        2.54        2.01      6.46 o 
  13   3   4       50.19       29.17     11.65 o 
  14   3   4       22.13        9.08     11.88 o 
  15   3   4       29.54       70.48     17.68 o 
 -15   4   4       56.86      104.97     20.78 o 
 -14   4   4       35.73       25.19     10.14 o 
 -13   4   4      198.80      194.36     19.94 o 
 -12   4   4      540.77      567.33     33.76 o 
 -11   4   4     1095.49     1107.28     66.94 o 
 -10   4   4      188.82      161.90     13.15 o 
  -9   4   4     1169.80     1151.88     34.23 o 
  -8   4   4        1.86        2.23      3.13 o 
  -7   4   4      144.76      143.06      8.77 o 
  -6   4   4        7.64        3.57      1.79 o 
  -5   4   4       26.74       52.01      6.71 o 
  -4   4   4      953.80      928.04     22.26 o 
  -3   4   4     2367.53     2489.31     44.41 o 
  -2   4   4        3.80        1.37      1.36 o 
  -1   4   4       62.70       67.54      5.28 o 
   0   4   4      552.20      597.87     20.63 o 
   1   4   4      619.55      686.17     20.23 o 
   2   4   4       98.21      108.38      7.59 o 
   3   4   4      248.64      310.69     17.17 o 
   4   4   4      825.55      820.88     30.23 o 
   5   4   4     1746.75     1857.00     60.89 o 
   6   4   4        6.64        7.96      6.52 o 
   7   4   4      135.04      159.10     20.30 o 
   8   4   4       67.58       60.59     10.05 o 
   9   4   4       42.54       26.42      8.45 o 
  10   4   4      181.05      169.59     16.58 o 
  11   4   4     1436.17     1475.18     66.81 o 
  12   4   4       71.81       76.03     15.25 o 
  13   4   4      535.37      605.34     44.67 o 
  14   4   4       33.18       31.32     12.14 o 
  15   4   4       62.63       96.59     30.90 o 
 -15   5   4       33.27       55.36     12.52 o 
 -14   5   4      196.16      212.67     22.32 o 
 -13   5   4      354.97      398.08     29.82 o 
 -12   5   4       26.20       15.82      9.02 o 
 -11   5   4        0.71        6.79      5.73 o 
 -10   5   4     1394.48     1437.08     52.89 o 
  -9   5   4       19.24       26.99      4.76 o 
  -8   5   4     1754.14     1701.36     39.85 o 
  -7   5   4        0.70        4.70      4.98 o 
  -6   5   4       34.06       31.17      6.52 o 
  -5   5   4      959.92      920.34     33.96 o 
  -4   5   4     1392.54     1495.49     47.88 o 
  -3   5   4      101.86       98.11      8.45 o 
  -2   5   4      297.45      265.86     13.11 o 
  -1   5   4      752.81      838.45     25.61 o 
   0   5   4      621.63      597.55     19.20 o 
   1   5   4        5.27       12.28      4.31 o 
   2   5   4     3047.62     3130.44     55.05 o 
   3   5   4      352.66      372.34     19.29 o 
   4   5   4      421.37      452.01     22.37 o 
   5   5   4      457.79      505.39     29.20 o 
   6   5   4       63.91       60.04      8.58 o 
   7   5   4        6.73        2.69      4.89 o 
   8   5   4      191.95      190.24     28.20 o 
   9   5   4       19.00       22.50      6.38 o 
  10   5   4       39.43       28.01      7.88 o 
  11   5   4      219.72      222.19     19.63 o 
  12   5   4      184.10      160.70     17.99 o 
  13   5   4        0.29        0.00     15.84 o 
  14   5   4       63.80       38.92     14.84 o 
 -14   6   4       20.31       38.50     14.65 o 
 -13   6   4       29.45       49.59     13.11 o 
 -12   6   4        7.54        6.70      8.38 o 
 -11   6   4        3.15        2.66      5.12 o 
 -10   6   4       28.08       25.77      9.12 o 
  -9   6   4      502.02      471.58     36.93 o 
  -8   6   4     1623.06     1785.30     56.19 o 
  -7   6   4        5.10        3.81      4.02 o 
  -6   6   4        6.17        9.73      7.67 o 
  -5   6   4       97.09      120.91     14.20 o 
  -4   6   4      735.77      782.22     22.92 o 
  -3   6   4      400.18      403.53     17.75 o 
  -2   6   4     1467.65     1547.04     32.69 o 
  -1   6   4      663.55      618.66     20.74 o 
   0   6   4     3129.64     3131.07     53.43 o 
   1   6   4      148.09      155.91     16.65 o 
   2   6   4      333.42      339.28     14.91 o 
   3   6   4       94.44      114.34      7.77 o 
   4   6   4       49.40       55.13     11.79 o 
   5   6   4      205.27      214.53     11.44 o 
   6   6   4      316.78      364.22     18.84 o 
   7   6   4       14.14       16.46      4.84 o 
   8   6   4        1.55        5.76      4.37 o 
   9   6   4        2.59        0.43      6.14 o 
  10   6   4      121.34      116.77     12.83 o 
  11   6   4      735.60      714.89     58.05 o 
  12   6   4       38.99       41.72     12.98 o 
  13   6   4       26.39       64.31     26.85 o 
  14   6   4       46.51       53.24     25.57 o 
 -14   7   4      111.56      151.59     26.92 o 
 -13   7   4       58.67      101.30     20.51 o 
 -12   7   4       48.13       66.72     23.05 o 
 -11   7   4       14.93       18.20     11.77 o 
 -10   7   4       47.94       29.04     12.53 o 
  -9   7   4        5.14       17.23     15.42 o 
  -8   7   4        8.57        2.97      6.05 o 
  -7   7   4       87.98       79.27     10.42 o 
  -6   7   4       19.45       17.46      5.97 o 
  -5   7   4      193.93      211.14     13.22 o 
  -4   7   4      418.84      412.99     16.95 o 
  -3   7   4       13.45        9.00      3.46 o 
  -2   7   4      421.93      447.09     16.13 o 
  -1   7   4       62.61       52.44      6.04 o 
   0   7   4      260.50      274.70     14.37 o 
   1   7   4       51.50       54.06      6.13 o 
   2   7   4      171.74      159.56     12.12 o 
   3   7   4      147.09      184.40     17.96 o 
   4   7   4       10.49       13.48      9.83 o 
   5   7   4      182.17      152.22     23.89 o 
   6   7   4      110.70      146.63     24.49 o 
   7   7   4       51.00       57.10      6.13 o 
   8   7   4      170.14      150.71     19.28 o 
   9   7   4       48.85       51.20     19.14 o 
  10   7   4       79.13       96.01     28.25 o 
  11   7   4      112.58      124.68     20.20 o 
  12   7   4       80.74       74.47     27.26 o 
  13   7   4        1.00        0.00     10.05 o 
 -13   8   4       15.19       25.08     13.57 o 
 -12   8   4      479.49      533.43     90.23 o 
 -11   8   4      154.71      215.87     37.97 o 
 -10   8   4       63.68       70.23     16.84 o 
  -9   8   4        1.88        3.27      8.57 o 
  -8   8   4      120.04      119.81     28.99 o 
  -7   8   4      736.34      763.05     48.39 o 
  -6   8   4      175.00      181.49     15.71 o 
  -5   8   4      187.22      203.41     13.79 o 
  -4   8   4       56.94       50.49      7.11 o 
  -3   8   4       55.64       50.46      6.82 o 
  -2   8   4       40.69       40.57      5.44 o 
  -1   8   4      122.73      136.52     12.08 o 
   0   8   4      696.15      714.62     26.07 o 
   1   8   4     1042.79     1036.96     44.18 o 
   2   8   4      263.89      303.91     23.77 o 
   3   8   4      287.99      243.21     31.14 o 
   4   8   4        5.76       20.51     11.00 o 
   5   8   4       70.39       95.56     19.11 o 
   6   8   4       30.19       35.36     11.86 o 
   7   8   4       17.91       23.60      8.41 o 
   8   8   4       17.35       13.82      6.51 o 
   9   8   4      129.14      132.31     19.24 o 
  10   8   4       37.43       35.14      8.91 o 
  11   8   4       58.37       51.47     21.39 o 
  12   8   4       54.47       56.46     23.72 o 
  13   8   4      168.20      170.88     40.79 o 
 -12   9   4       57.54       62.04     17.80 o 
 -11   9   4      106.23      149.08     25.47 o 
 -10   9   4       14.02       11.26      6.33 o 
  -9   9   4      294.92      321.91     42.15 o 
  -8   9   4        7.96       26.65     12.13 o 
  -7   9   4      750.91      752.40     73.62 o 
  -6   9   4       21.24       27.52     10.38 o 
  -5   9   4       71.83       69.10     10.50 o 
  -4   9   4      136.07      133.17     11.50 o 
  -3   9   4      399.62      427.60     25.69 o 
  -2   9   4        7.54        8.20      3.55 o 
  -1   9   4       41.67       35.38      5.76 o 
   0   9   4      402.34      419.35     19.85 o 
   1   9   4      562.28      555.31     32.53 o 
   2   9   4      535.22      505.07     47.01 o 
   3   9   4      430.04      359.57     39.01 o 
   4   9   4       29.62       41.15     13.21 o 
   5   9   4        9.30        0.00      7.07 o 
   6   9   4       18.99       19.19     12.40 o 
   7   9   4      123.40      154.46     20.36 o 
   8   9   4        0.41        0.00      9.36 o 
   9   9   4        4.40        3.25      6.08 o 
  10   9   4       87.31      120.24     33.31 o 
  11   9   4       72.63       88.08     31.42 o 
  12   9   4       22.51        4.54     18.55 o 
 -11  10   4       81.51       71.69     18.89 o 
 -10  10   4      134.31      210.16     34.21 o 
  -9  10   4       41.05       47.44     14.81 o 
  -8  10   4       11.30        2.18      9.01 o 
  -7  10   4      239.16      252.52     38.83 o 
  -6  10   4      166.60      151.56     22.01 o 
  -5  10   4       12.74        0.00      5.35 o 
  -4  10   4        2.21        2.73      5.76 o 
  -3  10   4      430.32      425.77     26.57 o 
  -2  10   4        0.42        0.95      4.78 o 
  -1  10   4       32.36       28.46      6.03 o 
   0  10   4      395.93      375.82     31.51 o 
   1  10   4     1417.62     1299.76     82.73 o 
   2  10   4        6.92       12.08     12.07 o 
   3  10   4      287.10      274.45     35.52 o 
   4  10   4        0.25        0.00      9.81 o 
   5  10   4        4.62       13.05      7.44 o 
   6  10   4      186.14      172.95     21.55 o 
   7  10   4      348.02      377.22     32.47 o 
   8  10   4        8.23        4.69      6.26 o 
   9  10   4       25.00       15.84     22.93 o 
  10  10   4      108.29      155.99     39.31 o 
  11  10   4       87.53       56.88     23.88 o 
 -10  11   4       10.98       20.46     12.27 o 
  -9  11   4      100.67      122.97     34.68 o 
  -8  11   4        3.38       10.53     12.23 o 
  -7  11   4       28.37        8.15     11.72 o 
  -6  11   4       70.80       65.34     16.10 o 
  -5  11   4      129.36      118.37     34.64 o 
  -4  11   4       11.23        4.94      7.94 o 
  -3  11   4       20.75       23.91      7.63 o 
  -2  11   4       12.93       12.83      8.50 o 
  -1  11   4      166.39      156.71     14.46 o 
   0  11   4      178.50      176.26     28.55 o 
   1  11   4       69.13       56.17     13.87 o 
   2  11   4        3.49        4.41      7.81 o 
   3  11   4       61.06       57.27     13.01 o 
   4  11   4      135.22      178.08     43.33 o 
   5  11   4       69.72       47.43     11.42 o 
   6  11   4      106.63      114.91     17.51 o 
   7  11   4      158.64      167.13     35.16 o 
   8  11   4       14.32       45.06     19.89 o 
   9  11   4        3.08        0.00     13.48 o 
  -8  12   4       19.02       35.32     13.41 o 
  -7  12   4       21.70       12.89      8.54 o 
  -6  12   4        0.89        5.20      7.34 o 
  -5  12   4        8.52       28.63     12.59 o 
  -4  12   4       43.30       57.66     16.90 o 
  -3  12   4        9.67       17.67     10.47 o 
  -2  12   4       10.58        6.50      9.90 o 
  -1  12   4       30.06       15.59      7.47 o 
   0  12   4       95.02       89.91     17.18 o 
   1  12   4        0.41        2.46      5.53 o 
   2  12   4       37.51       50.08     11.53 o 
   3  12   4       59.51       49.62     14.49 o 
   4  12   4       11.12        0.00     22.36 o 
   5  12   4        6.08       11.46     11.84 o 
   6  12   4        2.69        0.00     10.39 o 
   7  12   4       64.92       81.94     27.97 o 
   8  12   4        0.03        6.37     12.20 o 
  -6  13   4       52.09       77.56     27.43 o 
  -5  13   4       12.64       13.92     14.67 o 
  -4  13   4      183.31      256.98     49.41 o 
  -3  13   4        7.79        2.81      8.54 o 
  -2  13   4       88.40      103.10     19.36 o 
  -1  13   4        0.10        0.00     16.68 o 
   0  13   4        0.18        8.01     13.09 o 
   1  13   4       11.47       15.52      7.69 o 
   2  13   4       41.39       59.15     13.27 o 
   3  13   4       88.58       77.88     17.75 o 
   4  13   4       60.34       73.07     18.60 o 
   5  13   4      200.66      228.74     29.96 o 
  -1  14   4        0.06        1.16      8.70 o 
   0  14   4       41.02       38.88     14.17 o 
   1  14   4        8.02        3.07     11.43 o 
 -15   0   5      134.57      129.14     35.29 o 
 -13   0   5        3.67        0.00     11.47 o 
 -11   0   5      202.80      178.43     16.66 o 
  -9   0   5       14.57       24.99      8.40 o 
  -7   0   5      143.71      126.06     23.34 o 
  -5   0   5        7.45        1.53     10.46 o 
  -3   0   5       23.10       36.77      8.63 o 
  -1   0   5     2038.39     1908.14     51.98 o 
   1   0   5    35500.43    33925.30    780.20 o 
   3   0   5       80.36      106.31     24.17 o 
   5   0   5     1630.79     1748.03    126.43 o 
   7   0   5     3963.52     4025.70    158.46 o 
   9   0   5      476.22      500.21     51.50 o 
  11   0   5        1.09        0.00      9.87 o 
  13   0   5      247.37      225.99     39.86 o 
  15   0   5      588.94      725.28     77.61 o 
 -16   1   5        4.75       34.90     13.87 o 
 -15   1   5       57.53       63.13     23.19 o 
 -14   1   5       19.97       32.44     14.45 o 
 -13   1   5       78.19       53.86     11.10 o 
 -12   1   5      545.14      486.51     19.21 o 
 -11   1   5       11.38       12.11      3.33 o 
 -10   1   5       12.86       10.99      5.74 o 
  -9   1   5        0.23        0.00      3.87 o 
  -8   1   5       90.74       95.82     10.44 o 
  -7   1   5      740.77      789.24     29.91 o 
  -6   1   5       65.02       95.03     11.10 o 
  -5   1   5     3287.85     3360.33     64.67 o 
  -4   1   5      276.79      260.21     11.90 o 
  -3   1   5     1163.32     1150.35     33.02 o 
  -2   1   5      909.67      891.74     23.89 o 
  -1   1   5      353.01      327.60     11.67 o 
   0   1   5      621.29      580.77     18.11 o 
   1   1   5     1327.73     1361.61     36.74 o 
   2   1   5      487.77      516.77     18.62 o 
   3   1   5      518.10      513.67     20.53 o 
   4   1   5     3359.96     3550.88     65.33 o 
   5   1   5      875.82     1130.40     33.15 o 
   6   1   5       86.11      109.47     23.89 o 
   7   1   5       26.42       30.97      9.71 o 
   8   1   5        0.06        2.96      9.53 o 
   9   1   5        0.96        0.00     11.91 o 
  10   1   5        6.20        0.34      7.44 o 
  11   1   5       81.00      114.12     18.57 o 
  12   1   5       94.01       94.51     18.07 o 
  13   1   5       16.62        0.00      7.36 o 
  14   1   5       18.16       21.14      8.42 o 
  15   1   5        2.84       16.44     10.82 o 
 -16   2   5       11.00       51.18     16.60 o 
 -15   2   5       12.14       16.82     12.64 o 
 -14   2   5      108.60       84.45     17.28 o 
 -13   2   5      316.43      335.61     28.12 o 
 -12   2   5      179.86      172.18     17.41 o 
 -11   2   5       81.49       87.73     11.73 o 
 -10   2   5      141.19      112.47     13.07 o 
  -9   2   5        1.90        0.00      6.59 o 
  -8   2   5       15.52        8.98      4.83 o 
  -7   2   5        0.18        0.00      3.32 o 
  -6   2   5        0.10        0.00      2.80 o 
  -5   2   5      808.35      815.04     23.73 o 
  -4   2   5       45.61       40.77      7.64 o 
  -3   2   5     4461.80     4323.34     62.41 o 
  -2   2   5      226.29      227.29      9.63 o 
  -1   2   5      240.13      247.80     11.16 o 
   0   2   5      278.92      285.01     11.11 o 
   1   2   5       13.03       17.04      5.04 o 
   2   2   5      351.85      344.45     15.07 o 
   3   2   5     1198.45     1269.28     32.83 o 
   4   2   5        0.70        5.08      2.80 o 
   5   2   5      248.05      245.30     14.79 o 
   6   2   5      672.99      628.05     36.34 o 
   7   2   5      108.39      128.71     16.74 o 
   8   2   5      127.68      155.36     27.57 o 
   9   2   5      606.11      591.30     37.50 o 
  10   2   5        0.00        5.26      8.90 o 
  11   2   5     1354.73     1411.42     54.75 o 
  12   2   5      239.39      260.03     28.53 o 
  13   2   5        6.11       24.23     17.71 o 
  14   2   5        2.08        0.00      8.08 o 
  15   2   5       73.32       76.24     17.51 o 
 -15   3   5        9.84        0.28     37.94 o 
 -14   3   5        3.51       11.25      9.86 o 
 -13   3   5       66.08       74.27     12.67 o 
 -12   3   5       39.88       34.71      9.78 o 
 -11   3   5        0.62       12.50      4.98 o 
 -10   3   5      269.64      253.32     16.32 o 
  -9   3   5       11.08       12.67      4.20 o 
  -8   3   5      858.69      836.91     44.30 o 
  -7   3   5       82.92       75.98      9.92 o 
  -6   3   5        5.53       11.63      7.73 o 
  -5   3   5      920.17      934.60     23.40 o 
  -4   3   5      132.71      136.42      7.92 o 
  -3   3   5       28.22       29.12      3.67 o 
  -2   3   5       14.00       10.77      2.41 o 
  -1   3   5      273.03      255.67     10.35 o 
   0   3   5      612.40      599.99     18.52 o 
   1   3   5     1340.05     1313.41     31.37 o 
   2   3   5      387.51      365.43     17.44 o 
   3   3   5       74.19       70.44      7.24 o 
   4   3   5        3.31        6.03      3.55 o 
   5   3   5     1761.48     1734.05     50.32 o 
   6   3   5      947.18     1087.80     68.56 o 
   7   3   5     1627.16     1589.71     87.84 o 
   8   3   5        0.00        0.00      8.43 o 
   9   3   5       25.66       27.50     10.18 o 
  10   3   5       37.62       51.37     14.40 o 
  11   3   5       44.52       49.82     11.13 o 
  12   3   5       38.49       31.63      9.40 o 
  13   3   5       10.36        8.47      8.67 o 
  14   3   5        0.31        0.00      9.97 o 
  15   3   5       43.90       41.99     12.80 o 
 -15   4   5        8.11        0.00     12.32 o 
 -14   4   5        4.61        8.66     11.43 o 
 -13   4   5       34.36       50.05     11.84 o 
 -12   4   5       47.85       64.79     12.00 o 
 -11   4   5       80.01       72.23     13.51 o 
 -10   4   5     1475.95     1479.55     41.79 o 
  -9   4   5      306.00      313.87     16.95 o 
  -8   4   5       12.92       15.07      4.06 o 
  -7   4   5      688.16      691.91     25.40 o 
  -6   4   5     1429.02     1446.37     33.01 o 
  -5   4   5      698.77      670.66     14.95 o 
  -4   4   5      553.71      584.51     15.83 o 
  -3   4   5      109.18       85.51      5.72 o 
  -2   4   5      878.19      888.50     19.89 o 
  -1   4   5      198.15      230.59      9.77 o 
   0   4   5      401.99      385.28     13.57 o 
   1   4   5       36.13       23.10      4.04 o 
   2   4   5      334.48      343.67     13.56 o 
   3   4   5      374.06      443.19     25.05 o 
   4   4   5      259.69      302.93     22.72 o 
   5   4   5     1317.32     1379.32     76.49 o 
   6   4   5      795.28      756.12     57.06 o 
   7   4   5      160.15      220.65     30.71 o 
   8   4   5       97.98       86.00     12.72 o 
   9   4   5       45.43       70.38     12.57 o 
  10   4   5      269.83      262.73     24.81 o 
  11   4   5     1978.61     2030.68     66.28 o 
  12   4   5      118.45      133.09     16.51 o 
  13   4   5      296.90      301.52     31.46 o 
  14   4   5        0.06        0.00     10.08 o 
  15   4   5       73.95      140.29     34.74 o 
 -15   5   5       12.72        0.00     11.30 o 
 -14   5   5        4.87        4.48      5.85 o 
 -13   5   5       22.32       20.01      6.20 o 
 -12   5   5        2.62        0.00      5.14 o 
 -11   5   5       93.32      101.52     19.57 o 
 -10   5   5       28.51       13.08      7.38 o 
  -9   5   5       70.64       66.96      7.72 o 
  -8   5   5      243.21      237.38     22.78 o 
  -7   5   5       80.47       84.09     11.07 o 
  -6   5   5     1429.20     1434.69     46.88 o 
  -5   5   5      266.31      253.72     12.47 o 
  -4   5   5      199.70      222.09     14.12 o 
  -3   5   5      357.16      447.43     30.83 o 
  -2   5   5      324.69      373.05     19.06 o 
  -1   5   5     1393.52     1548.00     34.01 o 
   0   5   5     1385.27     1475.33     38.54 o 
   1   5   5       20.64       22.90      4.70 o 
   2   5   5       36.40       58.88      9.27 o 
   3   5   5       91.99      107.98      9.76 o 
   4   5   5      550.18      522.03     44.14 o 
   5   5   5      214.43      250.47     30.41 o 
   6   5   5       55.16       71.15     17.57 o 
   7   5   5      153.15      144.11     15.05 o 
   8   5   5      169.42      177.43     17.63 o 
   9   5   5       36.18       32.17      7.90 o 
  10   5   5       66.58       55.09     10.42 o 
  11   5   5      644.55      647.01     34.92 o 
  12   5   5      252.66      296.77     24.57 o 
  13   5   5      829.60      712.93     79.22 o 
  14   5   5        9.72        0.00     16.33 o 
 -14   6   5      252.97      353.53     37.80 o 
 -13   6   5      151.42      135.59     22.28 o 
 -12   6   5      498.93      561.68     44.84 o 
 -11   6   5        3.74        0.96      8.95 o 
 -10   6   5      210.54      246.73     27.99 o 
  -9   6   5       35.73       19.55     15.48 o 
  -8   6   5      665.00      633.80     43.68 o 
  -7   6   5      131.58      133.67     14.13 o 
  -6   6   5       80.46       87.75     11.23 o 
  -5   6   5       10.96        8.59      2.08 o 
  -4   6   5       14.79       13.05      3.28 o 
  -3   6   5        3.39        7.66      4.29 o 
  -2   6   5     1195.11     1298.73     32.78 o 
  -1   6   5     2545.36     2678.32     49.96 o 
   0   6   5      198.80      196.42     12.80 o 
   1   6   5      908.32      909.17     29.30 o 
   2   6   5      605.41      650.60     23.99 o 
   3   6   5      216.71      237.94     19.07 o 
   4   6   5        4.27        4.92      3.33 o 
   5   6   5        7.58        9.92      9.12 o 
   6   6   5        5.06        9.42      4.06 o 
   7   6   5      127.72      144.54     13.97 o 
   8   6   5       47.08       36.01      7.88 o 
   9   6   5       13.49       14.95      6.30 o 
  10   6   5      149.35      164.85     15.94 o 
  11   6   5       64.92       43.05     11.70 o 
  12   6   5       13.66       28.46     11.36 o 
  13   6   5       31.05       38.88     19.33 o 
  14   6   5       12.53        0.00     17.78 o 
 -14   7   5        3.50        3.55     10.98 o 
 -13   7   5      128.29      149.14     25.67 o 
 -12   7   5        7.27       21.76     13.07 o 
 -11   7   5      292.88      317.70     34.29 o 
 -10   7   5      273.11      300.86     32.34 o 
  -9   7   5      402.14      405.41     36.07 o 
  -8   7   5      350.43      354.40     32.82 o 
  -7   7   5      450.65      475.09     27.68 o 
  -6   7   5       12.12        6.17      5.15 o 
  -5   7   5       11.57       14.94      4.04 o 
  -4   7   5      189.53      199.38     13.21 o 
  -3   7   5     1131.25     1137.63     40.48 o 
  -2   7   5      781.47      831.53     25.21 o 
  -1   7   5      303.35      335.41     14.84 o 
   0   7   5      165.26      125.89     11.83 o 
   1   7   5      146.83      156.96     15.33 o 
   2   7   5      283.95      285.74     14.95 o 
   3   7   5      775.03      787.53     30.42 o 
   4   7   5        0.38        0.00      1.55 o 
   5   7   5      762.75      694.44     17.73 o 
   6   7   5      240.90      242.83     15.45 o 
   7   7   5      382.69      416.95     35.13 o 
   8   7   5      175.38      199.50     32.27 o 
   9   7   5        5.21        0.00      6.97 o 
  10   7   5       62.57       35.60     11.01 o 
  11   7   5      300.22      290.54     31.49 o 
  12   7   5      119.43      146.32     28.01 o 
  13   7   5        0.33        5.07      7.84 o 
 -13   8   5       32.75       34.13     16.81 o 
 -12   8   5        7.23        1.71      8.00 o 
 -11   8   5       64.19       64.70     23.69 o 
 -10   8   5      395.45      417.56     39.21 o 
  -9   8   5        6.77        0.00      7.96 o 
  -8   8   5       85.53       47.22     12.42 o 
  -7   8   5       85.18       51.05     14.36 o 
  -6   8   5      293.45      272.97     20.51 o 
  -5   8   5      832.14      860.62     30.03 o 
  -4   8   5      264.01      271.67     16.24 o 
  -3   8   5       71.71       73.67      8.93 o 
  -2   8   5      325.85      371.80     16.37 o 
  -1   8   5      159.86      189.56     11.15 o 
   0   8   5     1010.18      996.85     32.27 o 
   1   8   5       22.73       25.45      4.80 o 
   2   8   5      233.23      235.51     15.99 o 
   3   8   5      242.08      214.20     30.61 o 
   4   8   5        3.49        2.70      6.59 o 
   5   8   5        7.64       20.58     13.84 o 
   6   8   5      122.32      125.06     24.22 o 
   7   8   5       16.20        0.00      8.09 o 
   8   8   5       36.31       57.24     25.68 o 
   9   8   5        2.70        4.96      8.57 o 
  10   8   5        8.00        0.00      9.29 o 
  11   8   5        1.68        0.00      7.81 o 
  12   8   5       80.01       81.08     18.29 o 
 -12   9   5       49.83       20.16      8.86 o 
 -11   9   5       19.43        1.20      8.15 o 
 -10   9   5      185.09      188.32     35.03 o 
  -9   9   5       17.37       16.57     11.23 o 
  -8   9   5       35.65       46.36     13.11 o 
  -7   9   5       41.71       45.98     13.33 o 
  -6   9   5       83.74       65.33     14.14 o 
  -5   9   5      123.51      139.03     14.76 o 
  -4   9   5        3.80        1.07      3.55 o 
  -3   9   5        0.17        0.00      4.23 o 
  -2   9   5      349.58      381.15     19.53 o 
  -1   9   5      323.93      308.98     18.48 o 
   0   9   5     1354.46     1253.72     50.22 o 
   1   9   5      347.90      326.08     25.11 o 
   2   9   5       31.86       47.60     17.42 o 
   3   9   5      132.84      162.97     27.01 o 
   4   9   5       80.39      101.60     22.23 o 
   5   9   5       68.93       58.79     17.10 o 
   6   9   5        2.79        7.68      8.13 o 
   7   9   5       37.88       51.37     13.05 o 
   8   9   5       18.10        8.17      7.98 o 
   9   9   5        1.97        0.00      7.03 o 
  10   9   5      363.37      379.57     57.27 o 
  11   9   5       27.64       51.95     25.12 o 
 -11  10   5        0.00        0.00     10.01 o 
 -10  10   5      116.43      160.31     26.25 o 
  -9  10   5      343.39      334.62     36.35 o 
  -8  10   5        8.72        1.62     33.45 o 
  -7  10   5      443.93      438.57     40.78 o 
  -6  10   5        3.77        7.67     16.99 o 
  -5  10   5       46.27       42.22     10.25 o 
  -4  10   5      165.91      174.59     22.54 o 
  -3  10   5      185.80      170.66     19.49 o 
  -2  10   5        3.73        0.00      5.08 o 
  -1  10   5      593.12      636.79     30.50 o 
   0  10   5       40.11       58.01     18.61 o 
   1  10   5       25.84       43.71     19.05 o 
   2  10   5      178.02      169.71     29.59 o 
   3  10   5      823.33      730.78     61.90 o 
   4  10   5       26.56       16.64     10.16 o 
   5  10   5       15.57       29.39     10.42 o 
   6  10   5       22.72       17.30     21.26 o 
   7  10   5        0.27        3.00      5.74 o 
   8  10   5        9.73       16.25      8.80 o 
   9  10   5       29.78        0.00     12.71 o 
  10  10   5      159.60      143.77     36.25 o 
 -10  11   5        0.06       14.15     10.13 o 
  -9  11   5        4.73        0.00      7.86 o 
  -8  11   5       48.99       54.12     15.44 o 
  -7  11   5      350.40      337.13     35.55 o 
  -6  11   5       49.61       49.77     15.02 o 
  -5  11   5       13.56       18.06      8.90 o 
  -4  11   5       52.66       38.43      9.77 o 
  -3  11   5      177.97      182.61     21.03 o 
  -2  11   5      285.83      298.08     22.13 o 
  -1  11   5       29.05       45.72     13.63 o 
   0  11   5      314.12      341.87     32.39 o 
   1  11   5      225.08      209.25     34.42 o 
   2  11   5       21.92       37.62     16.77 o 
   3  11   5       54.89       40.47     14.72 o 
   4  11   5      181.32      203.44     33.05 o 
   5  11   5       34.90       15.77      7.15 o 
   6  11   5      133.88      116.92     18.72 o 
   7  11   5       39.07       44.53     13.66 o 
   8  11   5        3.62        0.00     10.20 o 
   9  11   5       14.25       34.01     20.85 o 
  -8  12   5       15.09       33.39     14.70 o 
  -7  12   5        0.63        5.46     10.91 o 
  -6  12   5        2.38       10.73      8.68 o 
  -5  12   5      151.37      145.56     22.52 o 
  -4  12   5      219.39      222.55     24.34 o 
  -3  12   5       13.41       15.01     14.10 o 
  -2  12   5      134.91      134.08     21.02 o 
  -1  12   5      153.34      151.90     22.48 o 
   0  12   5       10.33        0.00      6.78 o 
   1  12   5       19.31       26.40     12.26 o 
   2  12   5      233.96      256.00     39.48 o 
   3  12   5      292.33      308.46     29.96 o 
   4  12   5       40.90       64.96     15.22 o 
   5  12   5        0.23        0.00      8.59 o 
   6  12   5        3.43        0.00     14.03 o 
   7  12   5        3.04        0.59     15.62 o 
  -5  13   5       14.54       49.13     26.19 o 
  -4  13   5       24.72       23.22     14.12 o 
  -3  13   5       16.77        6.65      8.22 o 
  -2  13   5      124.45      132.05     22.73 o 
  -1  13   5        4.08        6.73      8.75 o 
   0  13   5        1.04        0.25      7.60 o 
   1  13   5       30.66       31.58     13.08 o 
   2  13   5       40.95       38.67     14.04 o 
   3  13   5       62.94       44.10     10.68 o 
   4  13   5        2.84        0.00      8.95 o 
   5  13   5       23.54       27.69     17.66 o 
 -16   0   6      117.04      180.68     41.14 o 
 -14   0   6       40.39       46.86     17.99 o 
 -12   0   6      233.83      155.90     34.87 o 
 -10   0   6      262.48      181.66     32.56 o 
  -8   0   6      546.88      495.51     50.22 o 
  -6   0   6      172.21      185.91     27.44 o 
  -4   0   6     3556.04     3517.84     62.07 o 
  -2   0   6     2234.78     2358.72     79.05 o 
   0   0   6     1565.64     1533.94     48.83 o 
   2   0   6    17572.82    16812.20    776.42 o 
   4   0   6        6.86       10.57      9.53 o 
   6   0   6       95.47       94.81     20.24 o 
   8   0   6     2470.53     2469.27    123.65 o 
  10   0   6        1.11        0.00     16.17 o 
  12   0   6      204.47      209.37     37.54 o 
  14   0   6      122.82      149.32     35.43 o 
 -15   1   6        1.97        0.32     14.09 o 
 -14   1   6        9.10        8.26     18.09 o 
 -13   1   6      563.78      573.00     46.54 o 
 -12   1   6       70.97       52.41     10.71 o 
 -11   1   6      458.92      502.28     27.51 o 
 -10   1   6       15.76       31.53      8.87 o 
  -9   1   6      106.63       91.85     16.40 o 
  -8   1   6      798.18      751.41     44.60 o 
  -7   1   6      359.00      363.16     31.10 o 
  -6   1   6      104.89       81.41     13.46 o 
  -5   1   6     1060.89     1067.12     24.80 o 
  -4   1   6      379.77      412.42     16.16 o 
  -3   1   6        1.29        2.02      2.67 o 
  -2   1   6       46.91       56.96      7.52 o 
  -1   1   6      418.71      412.80     14.59 o 
   0   1   6      956.64      898.27     25.16 o 
   1   1   6      106.81      105.87      8.59 o 
   2   1   6     1460.62     1429.15     35.43 o 
   3   1   6       59.16       47.90      6.29 o 
   4   1   6      868.24      928.85     29.76 o 
   5   1   6        6.53        5.95      9.95 o 
   6   1   6      400.88      400.40     29.46 o 
   7   1   6       81.44      113.17     16.24 o 
   8   1   6       40.21       41.05     11.36 o 
   9   1   6       53.37       52.24     13.88 o 
  10   1   6      169.34      164.77     31.57 o 
  11   1   6      304.75      301.42     25.07 o 
  12   1   6      413.33      385.89     71.76 o 
  13   1   6       12.94       14.70     16.53 o 
  14   1   6      143.27      192.07     50.88 o 
  15   1   6        0.95        0.00      8.75 o 
 -15   2   6        8.49       13.37      7.92 o 
 -14   2   6      221.84      134.54     23.83 o 
 -13   2   6       79.74       86.67     13.11 o 
 -12   2   6     1324.45     1231.29     48.61 o 
 -11   2   6        1.91        4.01      5.71 o 
 -10   2   6       45.33       34.61      7.61 o 
  -9   2   6       75.09       84.07     11.40 o 
  -8   2   6       45.36       56.35      9.07 o 
  -7   2   6      383.30      407.34     31.06 o 
  -6   2   6      299.79      358.67     58.16 o 
  -5   2   6      272.12      253.68      9.72 o 
  -4   2   6      660.21      632.49     23.27 o 
  -3   2   6     1123.47     1203.01     25.60 o 
  -1   2   6     1890.97     2012.43     45.53 o 
   0   2   6      329.05      284.91     12.19 o 
   1   2   6      415.43      461.61     22.00 o 
   2   2   6      561.34      591.89     24.41 o 
   3   2   6     1273.55     1431.02     42.31 o 
   4   2   6     1350.65     1317.69     36.65 o 
   5   2   6       88.85      115.10     15.21 o 
   6   2   6       49.25       84.21     14.61 o 
   7   2   6       92.94       73.47     13.63 o 
   8   2   6       13.10        2.77      7.28 o 
   9   2   6        7.78       42.55     17.77 o 
  10   2   6       34.71       18.80     27.46 o 
  11   2   6        9.39        1.07      5.73 o 
  12   2   6        5.40        6.60      8.51 o 
  13   2   6       86.21      101.69     18.79 o 
  14   2   6        0.23        0.00      9.93 o 
  15   2   6       76.39       86.84     18.76 o 
 -15   3   6       61.67      111.75     22.57 o 
 -14   3   6       81.54      124.11     24.68 o 
 -13   3   6        1.13        5.79      4.88 o 
 -12   3   6        7.65        7.41      5.08 o 
 -11   3   6      213.73      208.25     19.07 o 
 -10   3   6      798.09      791.24     37.34 o 
  -9   3   6      308.27      293.41     31.38 o 
  -8   3   6      188.94      199.43     17.19 o 
  -7   3   6        7.15       13.82     11.76 o 
  -6   3   6      314.55      334.72     36.49 o 
  -5   3   6      252.00      228.82     14.02 o 
  -4   3   6     1092.03     1136.29     27.20 o 
  -3   3   6      656.16      634.07     19.16 o 
  -2   3   6     1939.19     1905.87     35.60 o 
  -1   3   6     1863.95     1912.06     41.61 o 
   0   3   6     1178.99     1152.67     51.01 o 
   1   3   6       77.29      101.75      8.46 o 
   2   3   6       42.25       41.95      5.85 o 
   3   3   6      508.08      523.91     21.35 o 
   4   3   6     1439.04     1495.94     51.03 o 
   5   3   6      328.87      365.13     27.75 o 
   6   3   6      211.55      223.90     22.62 o 
   7   3   6       12.24       17.48     13.95 o 
   8   3   6      340.53      299.98     38.56 o 
   9   3   6        7.40        0.00      8.07 o 
  10   3   6       53.78       49.46     11.60 o 
  11   3   6        1.03        3.37      6.13 o 
  12   3   6       15.55        6.80      5.08 o 
  13   3   6      116.20      151.72     23.55 o 
  14   3   6        5.39        0.00     10.92 o 
 -15   4   6       75.23       90.17     38.96 o 
 -14   4   6        0.27       10.21     10.77 o 
 -13   4   6        2.30        0.00      6.48 o 
 -12   4   6        5.39       10.04      9.68 o 
 -11   4   6      131.66      132.72     25.33 o 
 -10   4   6       43.11       22.53      7.53 o 
  -9   4   6      403.50      387.88     19.26 o 
  -8   4   6     2012.47     1926.37     50.57 o 
  -7   4   6      146.55      127.39     10.54 o 
  -6   4   6      112.93      117.03      9.24 o 
  -5   4   6       36.98       37.27      5.27 o 
  -4   4   6        3.07        2.99      2.96 o 
  -3   4   6      726.44      676.64     19.72 o 
  -2   4   6     4148.24     4310.05     57.90 o 
  -1   4   6       45.13       35.99      4.51 o 
   0   4   6     3667.50     3662.55     94.86 o 
   1   4   6      145.97      160.16      9.50 o 
   2   4   6      147.35      171.73     11.61 o 
   3   4   6      434.55      439.41     22.84 o 
   4   4   6       24.32       16.35      8.85 o 
   5   4   6        1.66        0.00     13.12 o 
   6   4   6      254.40      266.82     34.88 o 
   7   4   6       64.57       71.87     18.42 o 
   8   4   6      128.08      142.38     26.46 o 
   9   4   6        6.03        7.10      6.08 o 
  10   4   6       31.87       30.24     12.69 o 
  11   4   6      127.95      134.26     16.74 o 
  12   4   6      287.71      260.61     23.86 o 
  13   4   6      586.62      597.38     37.79 o 
  14   4   6      185.44      155.49     36.94 o 
 -14   5   6        0.00        4.59      7.70 o 
 -13   5   6        2.19        5.80      8.41 o 
 -12   5   6       70.09       87.47     13.82 o 
 -11   5   6        0.39        0.00      6.36 o 
 -10   5   6      131.72       91.75     17.15 o 
  -9   5   6      239.92      226.24     15.77 o 
  -8   5   6     2229.85     2085.85     42.92 o 
  -7   5   6       54.99       74.21     14.48 o 
  -6   5   6      181.90      162.17     19.80 o 
  -5   5   6       63.38       65.29      6.54 o 
  -4   5   6       81.23       72.89     21.53 o 
  -3   5   6     1148.10     1210.80     45.44 o 
  -2   5   6       47.87       47.92      4.66 o 
  -1   5   6        1.36        2.13      2.36 o 
   0   5   6     1966.14     2064.14     53.18 o 
   1   5   6      732.43      711.23     26.88 o 
   2   5   6       56.83       59.60      7.81 o 
   3   5   6        0.81        6.47      4.72 o 
   4   5   6     2010.80     1934.60     96.93 o 
   5   5   6      412.59      427.55     42.82 o 
   6   5   6       60.64       60.61     15.91 o 
   7   5   6      467.70      537.09     51.66 o 
   8   5   6        5.89        3.35      6.73 o 
   9   5   6        1.38        9.36     14.47 o 
  10   5   6      243.23      279.22     31.62 o 
  11   5   6       16.83       26.12      9.30 o 
  12   5   6       25.17       34.35     24.72 o 
  13   5   6      174.86      152.04     35.90 o 
  14   5   6        6.90        0.00     16.54 o 
 -14   6   6       30.41       27.39     14.57 o 
 -13   6   6       57.66      102.51     21.02 o 
 -12   6   6        2.31        5.09      8.09 o 
 -11   6   6       63.98       93.90     18.79 o 
 -10   6   6       39.56       47.02     14.10 o 
  -9   6   6      162.20      166.76     24.24 o 
  -8   6   6      200.69      191.89     23.20 o 
  -7   6   6     3213.89     3234.97    105.28 o 
  -6   6   6        9.88       31.46     16.61 o 
  -5   6   6      281.25      280.83     15.05 o 
  -4   6   6      145.13      153.51     23.38 o 
  -3   6   6       53.35       67.59     11.11 o 
  -2   6   6       76.56      104.62      8.29 o 
  -1   6   6      950.75      970.95     31.45 o 
   0   6   6      702.59      676.83     26.10 o 
   1   6   6      815.19      837.29     32.91 o 
   2   6   6      154.49      178.04     13.05 o 
   3   6   6       23.82       28.58      6.08 o 
   4   6   6        0.11        6.34      3.95 o 
   5   6   6      892.05      922.50     66.78 o 
   6   6   6      170.11      236.01     33.97 o 
   7   6   6       68.93       57.30     19.57 o 
   8   6   6      118.72       95.81     12.79 o 
   9   6   6        0.14        9.29      9.51 o 
  10   6   6      534.21      482.03     40.67 o 
  11   6   6      605.45      649.85     48.76 o 
  12   6   6      228.76      231.73     48.08 o 
  13   6   6      120.85      126.39     37.45 o 
 -13   7   6       31.44       43.61     19.98 o 
 -12   7   6      366.67      425.73     40.63 o 
 -11   7   6      144.19      188.35     26.82 o 
 -10   7   6      198.19      234.42     28.58 o 
  -9   7   6      718.68      732.43     49.76 o 
  -8   7   6     1751.58     1814.89     79.12 o 
  -7   7   6      420.69      415.18     34.92 o 
  -6   7   6      177.14      139.94     19.94 o 
  -5   7   6      260.84      285.09     18.68 o 
  -4   7   6      134.16      154.22     13.71 o 
  -3   7   6      275.92      289.86     29.08 o 
  -2   7   6      122.36      124.42      8.74 o 
  -1   7   6      138.46      155.08     15.94 o 
   0   7   6       56.51       59.62      7.49 o 
   1   7   6       69.65       87.77      9.34 o 
   2   7   6      142.61      135.20     11.38 o 
   3   7   6      242.87      218.48     16.30 o 
   4   7   6      347.13      406.86     33.86 o 
   5   7   6      188.82      204.33     15.22 o 
   6   7   6        1.71        0.00      2.63 o 
   7   7   6       74.01       61.12      9.00 o 
   8   7   6      246.01      224.84     34.97 o 
   9   7   6       20.10       28.07     15.43 o 
  10   7   6      333.82      327.33     33.89 o 
  11   7   6      101.33      124.37     22.31 o 
  12   7   6        2.09        4.13      7.71 o 
  13   7   6       59.47       64.68     40.60 o 
 -13   8   6       15.66       17.39     11.71 o 
 -12   8   6        4.87       10.54     11.43 o 
 -11   8   6      199.23      257.98     31.98 o 
 -10   8   6        0.63        0.00      8.80 o 
  -9   8   6        0.20        3.60     12.84 o 
  -8   8   6        5.46        4.81      7.99 o 
  -7   8   6       14.97        2.23      7.45 o 
  -6   8   6       59.95       50.06     24.73 o 
  -5   8   6      153.44      153.96     14.87 o 
  -4   8   6       13.51        5.82      5.59 o 
  -3   8   6      196.07      175.28     26.66 o 
  -2   8   6        3.39        1.03      2.17 o 
  -1   8   6       44.84       35.96      5.92 o 
   0   8   6       68.43       79.60      9.18 o 
   1   8   6       44.37       49.60      9.84 o 
   2   8   6       36.69       40.21      6.00 o 
   3   8   6      361.06      325.63     40.10 o 
   4   8   6      594.23      605.34     55.43 o 
   5   8   6      454.00      351.66     41.67 o 
   6   8   6       20.78       27.79     15.45 o 
   7   8   6       17.25        9.82     10.05 o 
   8   8   6       88.69       51.51     17.07 o 
   9   8   6        1.02        8.35      7.84 o 
  10   8   6      158.55      154.79     24.07 o 
  11   8   6       58.00       50.31     16.04 o 
  12   8   6       18.47       12.99     20.81 o 
 -12   9   6       32.17       65.05     18.60 o 
 -11   9   6        0.19        0.00      8.14 o 
 -10   9   6        2.77       19.60      8.30 o 
  -9   9   6        6.64       11.64      8.68 o 
  -8   9   6      267.53      206.08     26.97 o 
  -7   9   6        0.82        9.45      8.26 o 
  -6   9   6      213.72      184.21     24.07 o 
  -5   9   6       28.75       28.29      7.77 o 
  -4   9   6       16.40       18.99      8.03 o 
  -3   9   6        7.67        3.55      8.41 o 
  -2   9   6        3.79        4.06      8.57 o 
  -1   9   6     1273.97     1111.30     80.39 o 
   0   9   6      389.77      335.33     42.24 o 
   1   9   6       69.91       49.38     18.34 o 
   2   9   6      377.36      337.10     42.32 o 
   3   9   6      739.96      725.92     61.81 o 
   4   9   6       19.51       22.10     13.42 o 
   5   9   6       19.28       37.05     14.17 o 
   6   9   6       25.43       43.97     16.56 o 
   7   9   6      311.92      259.70     38.26 o 
   8   9   6       69.74       35.15     29.20 o 
   9   9   6       33.99       24.68     11.25 o 
  10   9   6       13.88       15.73      8.65 o 
  11   9   6        7.99        0.00     19.49 o 
 -10  10   6        0.02        6.56      9.00 o 
  -9  10   6       20.34       23.71     12.90 o 
  -8  10   6       13.26        0.00      9.93 o 
  -7  10   6      125.66      129.51     22.37 o 
  -6  10   6        5.38       19.54      9.25 o 
  -5  10   6       38.72       38.34      8.55 o 
  -4  10   6       82.06       75.57     20.51 o 
  -3  10   6       14.26        7.41      5.85 o 
  -2  10   6      355.45      355.08     34.41 o 
  -1  10   6      303.98      296.65     42.10 o 
   0  10   6     1007.68      937.21     75.56 o 
   1  10   6       65.80       77.52     23.80 o 
   2  10   6       84.25      117.94     25.57 o 
   3  10   6       17.55       17.94     12.75 o 
   4  10   6      380.14      405.28     48.01 o 
   5  10   6      121.89      124.73     26.84 o 
   6  10   6      530.44      484.10     52.84 o 
   7  10   6      122.92      128.79     20.72 o 
   8  10   6        6.37       11.41     10.53 o 
   9  10   6       27.63       18.44     10.66 o 
  10  10   6       83.24       98.15     31.94 o 
  -9  11   6      247.30      264.77     34.54 o 
  -8  11   6        2.82        8.63      8.97 o 
  -7  11   6       34.44       22.83     20.73 o 
  -6  11   6        6.54        0.82      8.80 o 
  -5  11   6      135.91      139.50     28.73 o 
  -4  11   6      251.25      245.39     24.84 o 
  -3  11   6      112.25      102.16     13.10 o 
  -2  11   6        5.59       10.97     10.93 o 
  -1  11   6      105.51      111.17     18.94 o 
   0  11   6       79.38       50.17     18.17 o 
   1  11   6       99.19       84.22     24.23 o 
   2  11   6      182.48      179.15     33.25 o 
   3  11   6      688.87      691.10     64.70 o 
   4  11   6      409.12      395.61     48.39 o 
   5  11   6       18.17       12.76     13.02 o 
   6  11   6       43.78       49.13     12.05 o 
   7  11   6        2.93       13.69     18.30 o 
   8  11   6       99.28       60.75     23.84 o 
  -7  12   6       20.60       46.96     16.05 o 
  -6  12   6       84.01       48.21     18.12 o 
  -5  12   6       93.29       81.63     23.03 o 
  -4  12   6       25.26        0.79     14.41 o 
  -3  12   6       44.31       60.14     14.17 o 
  -2  12   6        9.80        7.28      7.21 o 
  -1  12   6        8.23        0.00      5.71 o 
   0  12   6      150.41      127.96     22.27 o 
   1  12   6        3.74       15.43     11.89 o 
   2  12   6       66.95       73.51     22.65 o 
   3  12   6        3.59       24.72     16.70 o 
   4  12   6        1.56       27.24     19.27 o 
   5  12   6        0.43        1.50      8.91 o 
   6  12   6        7.63       30.52     18.57 o 
  -4  13   6       38.08       24.73     16.61 o 
  -3  13   6       13.20       35.53     16.97 o 
  -2  13   6        0.71        8.97      8.51 o 
  -1  13   6        0.04        8.80      9.55 o 
   0  13   6        0.15       10.95      9.54 o 
   1  13   6       42.89       58.51     16.68 o 
   2  13   6        1.78        4.42     24.10 o 
   3  13   6       36.33       46.29     12.82 o 
   4  13   6        3.14        0.00     13.60 o 
 -15   0   7       87.52       94.66     32.32 o 
 -13   0   7      136.11       84.87     27.34 o 
 -11   0   7        1.95       18.59     11.56 o 
  -9   0   7     1217.69     1102.19     82.91 o 
  -7   0   7      489.48      565.69     53.59 o 
  -5   0   7     2522.67     2675.37     60.67 o 
  -3   0   7     2769.40     3053.18    141.35 o 
  -1   0   7     3274.51     3579.19    156.93 o 
   1   0   7     1332.29     1270.67     47.76 o 
   3   0   7     2078.17     2087.84     88.73 o 
   5   0   7      477.53      525.97     48.26 o 
   7   0   7      819.97      852.15     67.47 o 
   9   0   7      604.57      551.98     58.44 o 
  11   0   7      254.82      267.04     44.16 o 
  13   0   7        7.50       10.25     11.49 o 
 -15   1   7       10.65       13.18     11.42 o 
 -14   1   7        6.96        0.00      8.26 o 
 -13   1   7       82.10       53.08     17.31 o 
 -12   1   7       41.89       28.85     24.32 o 
 -11   1   7       16.70        3.95      7.84 o 
 -10   1   7      376.64      286.08     30.37 o 
  -9   1   7     2010.11     2015.92     81.63 o 
  -8   1   7       52.42       51.22     13.32 o 
  -7   1   7       12.17       12.86      6.80 o 
  -6   1   7      582.72      623.46     38.39 o 
  -5   1   7      436.26      430.26     17.80 o 
  -4   1   7      825.20      824.21     25.93 o 
  -3   1   7      717.52      792.28     25.98 o 
  -2   1   7        8.41       17.95      5.35 o 
  -1   1   7       65.09       58.75      5.72 o 
   0   1   7     1284.73     1342.39     34.08 o 
   1   1   7     1899.75     1914.32     44.92 o 
   2   1   7        8.44        5.29      4.20 o 
   3   1   7     5554.32     5403.41    177.67 o 
   4   1   7      102.96      131.32     18.56 o 
   5   1   7      344.57      401.64     29.57 o 
   6   1   7      175.36      192.99     21.30 o 
   7   1   7      173.46      156.37     20.48 o 
   8   1   7        0.15        0.00     13.83 o 
   9   1   7       21.22       34.97     12.28 o 
  10   1   7        2.54        4.82     11.83 o 
  11   1   7        2.74        3.40      5.82 o 
  12   1   7       70.75       55.84     12.61 o 
  13   1   7        7.58       24.31     11.21 o 
  14   1   7        0.95        0.00      7.95 o 
 -15   2   7      161.99      250.04     34.30 o 
 -14   2   7        4.78        9.85      8.98 o 
 -13   2   7       50.16       45.83     18.66 o 
 -12   2   7       54.20       61.73     16.12 o 
 -11   2   7       79.75       47.36     13.53 o 
 -10   2   7       55.82       44.47     13.02 o 
  -9   2   7        3.90        8.58      8.24 o 
  -8   2   7        7.96        8.22      9.00 o 
  -7   2   7     1111.22      959.25     55.32 o 
  -6   2   7      159.36      151.95     15.69 o 
  -5   2   7        5.37       18.04      5.25 o 
  -4   2   7      366.95      379.26     17.21 o 
  -3   2   7      679.52      669.91     21.11 o 
  -2   2   7     1197.85     1245.08     31.90 o 
  -1   2   7      253.22      267.86     15.36 o 
   0   2   7        0.00        3.97      2.63 o 
   1   2   7      872.05      948.65     28.80 o 
   2   2   7      152.43      144.91     12.68 o 
   3   2   7      788.84      765.62     39.38 o 
   4   2   7       48.19       36.54      9.39 o 
   5   2   7        3.11        7.06      7.58 o 
   6   2   7      108.88      146.57     19.17 o 
   7   2   7      249.85      265.32     26.23 o 
   8   2   7       16.95       24.10     12.86 o 
   9   2   7      358.70      328.48     32.02 o 
  10   2   7       11.05       24.10     15.07 o 
  11   2   7       54.36       35.19     11.43 o 
  12   2   7        8.72        8.68      7.10 o 
  13   2   7       10.18       10.53      7.55 o 
  14   2   7      222.02      253.59     31.65 o 
 -15   3   7      246.21      333.21     39.46 o 
 -14   3   7      100.50       87.50     20.20 o 
 -13   3   7       11.94       16.46      8.60 o 
 -12   3   7       54.59       46.21     15.02 o 
 -11   3   7      370.18      342.80     39.25 o 
 -10   3   7       20.94       24.82     15.54 o 
  -9   3   7     3589.41     3616.40    117.47 o 
  -8   3   7      844.25      843.62     39.86 o 
  -7   3   7       66.86       58.97      9.82 o 
  -6   3   7      331.79      331.90     22.17 o 
  -5   3   7       49.15       63.50      7.93 o 
  -4   3   7       16.90       37.51      6.00 o 
  -3   3   7      277.94      296.99     12.75 o 
  -2   3   7      769.85      782.98     30.95 o 
  -1   3   7     1829.81     1928.79     41.86 o 
   0   3   7      531.39      509.94     23.60 o 
   1   3   7      426.33      415.13     20.89 o 
   2   3   7      171.25      184.55     14.38 o 
   3   3   7       12.91       11.87      5.23 o 
   4   3   7        6.37        5.00      7.59 o 
   5   3   7      213.24      235.71     23.95 o 
   6   3   7      303.97      327.09     28.75 o 
   7   3   7      649.09      659.44     90.93 o 
   8   3   7       58.55       39.79     16.25 o 
   9   3   7        5.53        0.00     11.74 o 
  10   3   7       37.90       32.43     15.85 o 
  11   3   7      201.69      199.44     29.51 o 
  12   3   7      122.07      115.77     16.67 o 
  13   3   7      105.78       85.38     19.61 o 
  14   3   7       27.42       46.76     24.43 o 
 -14   4   7       43.43       44.60     13.61 o 
 -13   4   7       21.94       20.08      6.72 o 
 -12   4   7       64.87       61.00     11.33 o 
 -11   4   7       44.26       59.27     11.82 o 
 -10   4   7      339.95      284.98     50.01 o 
  -9   4   7       93.04       91.00     11.16 o 
  -8   4   7     1373.66     1386.32     49.38 o 
  -7   4   7       47.20       38.84      6.72 o 
  -6   4   7      133.37      141.23     12.62 o 
  -5   4   7      269.30      257.40     29.81 o 
  -4   4   7       74.86       81.24      9.49 o 
  -3   4   7     1018.65     1125.95     31.50 o 
  -2   4   7     1121.65     1134.29     29.34 o 
  -1   4   7        4.94       10.76      3.10 o 
   0   4   7      313.38      319.54     15.38 o 
   1   4   7      397.20      408.60     24.03 o 
   2   4   7      157.10      149.38     13.47 o 
   3   4   7       14.50       18.64      7.17 o 
   4   4   7        2.26        1.86      4.46 o 
   5   4   7      121.47      120.02     16.47 o 
   6   4   7       15.05       28.47     15.87 o 
   7   4   7      121.69      123.76     27.22 o 
   8   4   7       70.12       87.96     21.40 o 
   9   4   7        8.52        5.66      8.09 o 
  10   4   7      187.58      209.67     43.90 o 
  11   4   7       75.53       61.41     14.19 o 
  12   4   7      294.68      301.95     26.50 o 
  13   4   7      103.36      118.51     17.20 o 
  14   4   7       67.38       60.83     24.52 o 
 -14   5   7       15.28       16.85     14.56 o 
 -13   5   7      262.33      305.02     33.04 o 
 -12   5   7      356.96      329.52     33.72 o 
 -11   5   7        2.42        0.00     13.76 o 
 -10   5   7      115.36      101.71     18.34 o 
  -9   5   7     1633.28     1584.17     43.55 o 
  -8   5   7       12.70       11.99      2.28 o 
  -7   5   7      225.99      227.91      9.06 o 
  -6   5   7        8.08       14.92     17.85 o 
  -5   5   7        1.64        0.56      2.36 o 
  -4   5   7      766.76      792.70     38.64 o 
  -3   5   7      799.60      812.62     28.30 o 
  -2   5   7      281.14      322.55     18.78 o 
  -1   5   7        0.92        8.15      3.07 o 
   0   5   7       26.65       22.27      4.63 o 
   1   5   7      849.11      885.97     27.76 o 
   2   5   7       59.27       50.20      6.71 o 
   3   5   7     1543.14     1566.78    113.76 o 
   4   5   7        1.97        0.00      8.56 o 
   5   5   7      118.51      130.82     25.51 o 
   6   5   7       58.24       69.37     20.23 o 
   7   5   7       13.30       17.98     15.00 o 
   8   5   7        3.49       10.27     12.45 o 
   9   5   7      107.54      110.53     17.18 o 
  10   5   7        0.00        0.32     10.40 o 
  11   5   7       67.62       58.95     11.27 o 
  12   5   7       44.70       67.21     18.63 o 
  13   5   7      165.96      214.74     30.27 o 
 -14   6   7      318.18      397.64     64.23 o 
 -13   6   7        1.27        1.38     15.50 o 
 -12   6   7       47.21       49.48     14.27 o 
 -11   6   7      105.02      113.42     30.60 o 
 -10   6   7        2.73       11.52      7.72 o 
  -9   6   7       25.81       23.91     10.43 o 
  -8   6   7     1996.01     1923.89     80.63 o 
  -7   6   7       61.96      102.62     28.45 o 
  -6   6   7        0.62        2.87      3.00 o 
  -5   6   7       11.67       17.52      7.52 o 
  -4   6   7       72.35       55.41     16.07 o 
  -3   6   7      249.51      283.64     25.35 o 
  -2   6   7      904.14      930.37     31.20 o 
  -1   6   7      704.10      784.22     46.20 o 
   0   6   7      298.48      361.12     19.65 o 
   1   6   7      422.06      453.19     22.52 o 
   2   6   7        2.22        0.00      3.18 o 
   3   6   7      618.82      610.24     32.59 o 
   4   6   7       25.04       25.56      6.85 o 
   5   6   7      102.70      116.34     25.42 o 
   6   6   7      200.95      176.23     30.42 o 
   7   6   7       59.03       69.67     21.47 o 
   8   6   7        0.10        5.49     10.18 o 
   9   6   7       13.04        9.23      4.17 o 
  10   6   7       28.99       24.84     14.11 o 
  11   6   7       11.49       34.93     20.46 o 
  12   6   7      374.15      399.28     61.70 o 
  13   6   7       85.05      106.22     21.85 o 
 -13   7   7       30.32       78.27     19.53 o 
 -12   7   7       23.23       26.55      9.58 o 
 -11   7   7       97.08      136.14     22.95 o 
 -10   7   7      402.39      466.15     41.09 o 
  -9   7   7        0.10        0.46     10.30 o 
  -8   7   7      280.66      271.04     46.65 o 
  -7   7   7      108.85      121.66     19.39 o 
  -6   7   7      198.40      202.02     16.05 o 
  -5   7   7      171.83      171.06     16.84 o 
  -4   7   7       68.76       41.11     15.21 o 
  -3   7   7      188.24      185.20     43.64 o 
  -2   7   7        0.39        0.00      2.73 o 
  -1   7   7        2.89        4.78      3.15 o 
   0   7   7        2.80        7.64      4.34 o 
   1   7   7        0.89        8.08      5.10 o 
   2   7   7       18.02       12.86      7.73 o 
   3   7   7        5.81        6.43      3.50 o 
   4   7   7       67.66       70.38     10.21 o 
   5   7   7       12.65        8.64      7.87 o 
   6   7   7       10.26       11.89     10.60 o 
   7   7   7       52.95       37.32     14.79 o 
   8   7   7        2.43       27.23     16.89 o 
   9   7   7      411.93      469.89     54.65 o 
  10   7   7       48.52       97.49     26.94 o 
  11   7   7       20.16        5.02     10.21 o 
  12   7   7        0.54       30.55     13.28 o 
 -12   8   7       19.23       54.94     17.06 o 
 -11   8   7      149.83      132.86     23.20 o 
 -10   8   7       77.76       79.97     40.12 o 
  -9   8   7        5.42       13.94     13.44 o 
  -8   8   7      233.19      247.24     29.61 o 
  -7   8   7       26.36       32.14     11.44 o 
  -6   8   7      424.10      430.26     28.31 o 
  -5   8   7        3.89       14.23      6.05 o 
  -4   8   7       24.15       17.68      6.12 o 
  -3   8   7      148.02      145.14     18.98 o 
  -2   8   7       22.00       20.33      7.26 o 
  -1   8   7      410.01      386.12     20.53 o 
   0   8   7       13.29       15.39      4.58 o 
   1   8   7       32.06       25.01      9.56 o 
   2   8   7      459.73      366.10     44.20 o 
   3   8   7      220.86      179.51     30.55 o 
   4   8   7      134.20      106.49     24.83 o 
   5   8   7        0.14       27.87     14.31 o 
   6   8   7        0.32        0.00     12.27 o 
   7   8   7        1.16       12.46     13.33 o 
   8   8   7        1.16        0.00     12.86 o 
   9   8   7       32.39       36.12     16.26 o 
  10   8   7       48.90       40.38     21.88 o 
  11   8   7      118.10      107.91     20.82 o 
 -11   9   7      232.81      283.40     34.12 o 
 -10   9   7       80.54       90.20     19.92 o 
  -9   9   7      121.03      138.50     23.78 o 
  -8   9   7       53.32       38.38     22.16 o 
  -7   9   7        7.66        5.83      7.91 o 
  -6   9   7      119.51      203.69     35.37 o 
  -5   9   7       81.21       80.22     13.32 o 
  -4   9   7        0.14        5.62      4.77 o 
  -3   9   7        5.40       18.40      8.40 o 
  -2   9   7       79.47      122.04     29.30 o 
  -1   9   7       79.53       79.60     23.64 o 
   0   9   7       61.50       70.17     23.00 o 
   1   9   7      106.58      138.27     29.73 o 
   2   9   7        4.37       17.53     12.05 o 
   3   9   7       66.00       60.97     19.79 o 
   4   9   7      122.60       71.76     20.03 o 
   5   9   7       41.97       25.81     17.19 o 
   6   9   7       10.00        0.00     10.90 o 
   7   9   7       12.14        0.00     16.57 o 
   8   9   7       94.76       76.48     22.37 o 
   9   9   7        2.37        0.00     10.60 o 
  10   9   7        2.36        1.87     11.10 o 
 -10  10   7       41.77       54.97     17.02 o 
  -9  10   7      116.61      120.60     22.25 o 
  -8  10   7        3.76       16.72     14.05 o 
  -7  10   7        0.67        0.00     13.45 o 
  -6  10   7      168.31      174.13     33.44 o 
  -5  10   7        3.29       12.91     13.23 o 
  -4  10   7       38.80       33.18     11.59 o 
  -3  10   7      139.67      137.41     15.95 o 
  -2  10   7      404.92      431.81     52.86 o 
  -1  10   7        0.56        0.00     15.66 o 
   0  10   7      135.37      153.58     31.78 o 
   1  10   7      208.48      205.85     35.76 o 
   2  10   7      575.20      632.93     61.95 o 
   3  10   7      513.13      448.76     53.58 o 
   4  10   7      169.16      182.53     33.75 o 
   5  10   7       79.77       76.26     22.86 o 
   6  10   7       31.19       24.24     14.25 o 
   7  10   7      102.55       90.73     25.15 o 
   8  10   7      240.44      221.61     37.38 o 
   9  10   7        1.46       19.23     26.11 o 
  -8  11   7        9.52        0.03     13.78 o 
  -7  11   7        0.12       27.70     18.98 o 
  -6  11   7        1.28        0.00      8.15 o 
  -5  11   7        0.27        0.00      9.80 o 
  -4  11   7       28.23        8.17      6.34 o 
  -3  11   7       59.34       58.82     11.03 o 
  -2  11   7      131.23      102.31     17.75 o 
  -1  11   7        0.42       16.71     13.06 o 
   0  11   7       17.70       23.13     15.97 o 
   1  11   7        4.34       18.37     16.03 o 
   2  11   7       11.94       37.08     17.11 o 
   3  11   7       10.51       46.72     20.01 o 
   4  11   7       38.19       40.34     17.47 o 
   5  11   7        0.94        0.00     12.67 o 
   6  11   7       22.46       23.53     14.16 o 
   7  11   7       18.16       24.31     10.14 o 
   8  11   7       33.87       25.71     18.58 o 
  -6  12   7       12.40        5.98     10.29 o 
  -5  12   7       16.67       25.89     20.97 o 
  -4  12   7       10.51        1.69      8.98 o 
  -3  12   7        0.01       38.89     18.30 o 
  -2  12   7        5.12        3.14      6.60 o 
  -1  12   7        4.67        2.35     14.47 o 
   0  12   7       13.29        0.58     10.96 o 
   1  12   7       45.58       35.51     18.19 o 
   2  12   7      110.76       95.42     26.10 o 
   3  12   7        0.64        0.00     13.15 o 
   4  12   7        0.59        6.54      8.42 o 
   5  12   7       33.78       32.46     16.63 o 
   6  12   7       17.12       14.11      7.94 o 
  -3  13   7      169.88      192.34     38.25 o 
  -2  13   7        1.37        2.71     15.88 o 
  -1  13   7        0.27        0.00     17.47 o 
   0  13   7       27.37       33.67     14.67 o 
   1  13   7        4.01        0.00     11.82 o 
   2  13   7       47.58       48.82     21.48 o 
 -14   0   8      167.23      115.92     32.39 o 
 -12   0   8       97.03       38.15     20.27 o 
 -10   0   8        2.94        8.19     11.69 o 
  -8   0   8      159.37      144.85     29.39 o 
  -6   0   8       14.87       22.32      5.47 o 
  -4   0   8      366.03      334.92     33.34 o 
  -2   0   8       82.66      104.05     18.43 o 
   0   0   8       84.85      116.61     14.42 o 
   2   0   8    13232.19    12679.90    359.78 o 
   4   0   8     1536.88     1488.53     86.79 o 
   6   0   8       12.59       20.75      9.71 o 
   8   0   8     1663.57     1729.78    107.18 o 
  10   0   8        0.05        0.00      8.65 o 
  12   0   8        1.70        0.00     11.06 o 
  14   0   8       48.51       62.07     24.01 o 
 -15   1   8        6.33        0.00     12.58 o 
 -14   1   8       71.35      108.11     37.45 o 
 -13   1   8        5.04        0.00     11.52 o 
 -12   1   8      198.55      156.82     25.19 o 
 -11   1   8      122.48      105.57     20.39 o 
 -10   1   8      498.04      477.24     40.53 o 
  -9   1   8       16.05       36.17     12.59 o 
  -8   1   8      596.97      557.48     40.94 o 
  -7   1   8     1772.71     1743.51     55.28 o 
  -6   1   8     1325.92     1318.43     33.66 o 
  -5   1   8        0.24        1.79      2.71 o 
  -4   1   8      610.73      666.76     33.02 o 
  -3   1   8      586.16      541.16     30.12 o 
  -2   1   8     2178.73     2419.79     58.09 o 
  -1   1   8       14.71       16.44      3.66 o 
   0   1   8        3.98        6.97      3.68 o 
   1   1   8      207.48      212.64     15.58 o 
   2   1   8        9.60       20.39      8.97 o 
   3   1   8      694.68      635.33     37.33 o 
   4   1   8       46.79       25.79     15.65 o 
   5   1   8      107.29       68.31     13.01 o 
   6   1   8        2.17        9.56     12.19 o 
   7   1   8       92.87       71.02     16.46 o 
   8   1   8        1.56       14.73      9.48 o 
   9   1   8        2.50        0.00      7.01 o 
  10   1   8      176.79      200.31     26.46 o 
  11   1   8       17.17       69.96     26.29 o 
  12   1   8       22.01       34.84      9.98 o 
  13   1   8       39.47       36.88     10.28 o 
  14   1   8       40.61       56.32     16.93 o 
 -15   2   8       24.16       11.24     18.84 o 
 -14   2   8        4.39        9.18      9.64 o 
 -13   2   8      205.71      152.31     25.34 o 
 -12   2   8       72.40       80.70     18.75 o 
 -11   2   8      199.24      201.70     27.17 o 
 -10   2   8        0.71        0.00      6.43 o 
  -9   2   8       77.04       75.89     16.62 o 
  -8   2   8      147.06      162.77     21.04 o 
  -7   2   8       60.80       51.18     11.87 o 
  -6   2   8       75.27       67.44      6.19 o 
  -5   2   8       11.43       13.85      4.56 o 
  -4   2   8        0.70        2.45      3.17 o 
  -3   2   8        6.75        1.55      3.63 o 
  -2   2   8     2053.89     2187.43     69.66 o 
  -1   2   8       10.56       15.34      3.69 o 
   0   2   8      628.90      728.90     25.56 o 
   1   2   8      237.36      209.56     17.47 o 
   2   2   8     1396.19     1343.57     44.04 o 
   3   2   8       58.73       52.54     12.07 o 
   4   2   8      702.17      788.72     42.97 o 
   5   2   8       29.81       19.24      9.70 o 
   6   2   8      124.86      124.15     18.18 o 
   7   2   8      114.09      121.87     18.79 o 
   8   2   8       12.65       15.17     10.20 o 
   9   2   8        0.94        3.59      8.60 o 
  10   2   8      416.73      446.78     56.35 o 
  11   2   8       27.75       55.49     19.33 o 
  12   2   8        9.52        3.94     10.07 o 
  13   2   8        5.75        0.00      7.22 o 
  14   2   8       32.86       22.44     20.87 o 
 -14   3   8        1.54        1.13      8.66 o 
 -13   3   8       25.50        0.00      9.37 o 
 -12   3   8        1.01        0.84      8.80 o 
 -11   3   8      208.34      183.24     26.08 o 
 -10   3   8      226.27      227.22     40.71 o 
  -9   3   8       34.46       29.94     18.24 o 
  -8   3   8      478.67      423.19     28.45 o 
  -7   3   8       30.63       32.81      8.60 o 
  -6   3   8      562.57      534.82     18.41 o 
  -5   3   8      250.41      245.84     16.39 o 
  -4   3   8     1183.68     1122.69     33.19 o 
  -3   3   8        2.24        5.07      7.82 o 
  -2   3   8       40.44       45.37      6.82 o 
  -1   3   8      236.82      298.87     15.50 o 
   0   3   8     1524.37     1571.87     39.63 o 
   1   3   8       50.53       52.01      8.10 o 
   2   3   8     1804.44     1781.73     52.13 o 
   3   3   8      159.84      153.61     18.58 o 
   4   3   8       61.59       61.17     12.18 o 
   5   3   8      123.31      128.17     18.59 o 
   6   3   8       58.26       60.85     16.55 o 
   7   3   8       61.43       36.63     11.11 o 
   8   3   8      538.57      504.75     53.30 o 
   9   3   8        1.02       16.27     17.07 o 
  10   3   8        5.34       26.83     17.45 o 
  11   3   8       26.69       38.25     12.20 o 
  12   3   8        9.42       20.05      9.03 o 
  13   3   8       10.75       10.86      6.68 o 
 -14   4   8       30.51       15.40     18.68 o 
 -13   4   8        2.10        2.67     11.94 o 
 -12   4   8      136.85      132.39     33.55 o 
 -11   4   8       24.06       40.11     22.63 o 
 -10   4   8        1.09        0.00      5.06 o 
  -9   4   8     3309.42     3306.80     93.36 o 
  -8   4   8      328.98      359.53     23.62 o 
  -7   4   8      172.73      144.01     19.88 o 
  -6   4   8       41.15       34.54      8.71 o 
  -5   4   8      724.83      682.13     39.82 o 
  -4   4   8       19.23       14.16      5.24 o 
  -3   4   8      633.05      702.43     34.01 o 
  -2   4   8      111.88      136.78     11.25 o 
  -1   4   8       10.58        7.23      3.22 o 
   0   4   8        1.94        0.00      3.26 o 
   1   4   8       10.72       23.29      5.42 o 
   2   4   8      226.80      242.43     17.72 o 
   3   4   8       27.94       22.52      7.44 o 
   4   4   8      571.06      557.41     36.66 o 
   5   4   8      124.75      118.88     21.10 o 
   6   4   8      484.10      481.70     36.79 o 
   7   4   8      495.73      508.73     54.45 o 
   8   4   8       83.99      101.84     24.56 o 
   9   4   8       25.44       33.23     16.35 o 
  10   4   8        8.05       12.26     10.45 o 
  11   4   8      356.58      318.28     31.04 o 
  12   4   8      503.21      505.29     34.97 o 
  13   4   8      185.29      176.25     27.43 o 
 -14   5   8        2.56       18.88     12.84 o 
 -13   5   8        0.07       14.21     16.56 o 
 -12   5   8        2.27        0.00      8.83 o 
 -11   5   8       78.45      100.46     30.74 o 
 -10   5   8        2.56       11.52     11.02 o 
  -9   5   8       12.80       10.05     16.39 o 
  -8   5   8       68.69       71.37      8.46 o 
  -7   5   8      232.71      212.33     26.33 o 
  -6   5   8      159.33      144.78      9.10 o 
  -5   5   8        6.99       13.31      4.63 o 
  -4   5   8       14.21       19.26      4.90 o 
  -3   5   8      253.69      252.99     18.75 o 
  -2   5   8      100.08       86.72      8.97 o 
  -1   5   8       75.36       75.65      7.78 o 
   0   5   8      179.33      172.32     12.32 o 
   1   5   8      166.85      166.89     12.18 o 
   2   5   8       30.64       35.31     10.23 o 
   3   5   8      266.21      259.38     18.73 o 
   4   5   8      530.88      512.13     36.02 o 
   5   5   8       52.74       64.39     21.05 o 
   6   5   8      148.16      149.91     29.75 o 
   7   5   8       55.65       48.75     17.08 o 
   8   5   8       63.16       52.84     17.39 o 
   9   5   8        1.29        0.00      7.77 o 
  10   5   8       31.57       50.75     14.13 o 
  11   5   8       30.41       25.44     14.62 o 
  12   5   8      226.68      282.25     34.77 o 
  13   5   8      151.20      153.53     26.86 o 
 -13   6   8       70.37       90.75     30.71 o 
 -12   6   8        0.25        1.30     13.88 o 
 -11   6   8       95.86      108.85     31.08 o 
 -10   6   8       18.59        0.00     16.77 o 
  -9   6   8       95.55       99.32     27.64 o 
  -8   6   8       14.55       36.78     20.55 o 
  -7   6   8      528.45      549.66     59.97 o 
  -6   6   8      548.28      572.50     25.96 o 
  -5   6   8        0.01       20.62     14.20 o 
  -4   6   8        8.90       15.03      8.42 o 
  -3   6   8       79.39       83.44      8.80 o 
  -2   6   8        7.34        0.40      5.12 o 
  -1   6   8      523.07      509.01     24.61 o 
   0   6   8      539.34      544.39     25.96 o 
   1   6   8       79.37       97.39     11.44 o 
   2   6   8        7.75        3.11     11.08 o 
   3   6   8       85.03      109.01     14.49 o 
   4   6   8      103.09       99.13     13.62 o 
   5   6   8       53.53       55.45     18.16 o 
   6   6   8        5.15       11.55      9.44 o 
   7   6   8       27.31       25.79     15.82 o 
   8   6   8      152.07      108.98     28.09 o 
   9   6   8      195.66      182.21     34.71 o 
  10   6   8       50.14       73.53     25.61 o 
  11   6   8      143.72      117.03     30.50 o 
  12   6   8       20.88        1.78     18.45 o 
 -12   7   8      110.29      172.07     26.23 o 
 -11   7   8        5.50       27.23     20.91 o 
 -10   7   8       79.33      120.55     31.99 o 
  -9   7   8       13.51        9.35     11.84 o 
  -8   7   8      294.56      314.59     46.42 o 
  -7   7   8      510.17      574.48     60.87 o 
  -6   7   8       70.80       67.25      9.65 o 
  -5   7   8        4.20        9.30     12.05 o 
  -4   7   8      182.11      161.26     21.34 o 
  -3   7   8       29.91       19.66     13.48 o 
  -2   7   8      240.81      230.44     17.75 o 
  -1   7   8      651.74      657.95     28.39 o 
   0   7   8       17.70       13.33      6.96 o 
   1   7   8      150.69      169.48     15.78 o 
   2   7   8      220.41      213.52     20.28 o 
   3   7   8        0.87       16.57     10.53 o 
   4   7   8        7.16       20.61     11.67 o 
   5   7   8        0.08        8.75     11.99 o 
   6   7   8      402.98      413.73     49.71 o 
   7   7   8      201.98      325.11     45.55 o 
   8   7   8       44.53       70.25     24.03 o 
   9   7   8      163.52      158.27     32.24 o 
  10   7   8      246.51      241.90     42.00 o 
  11   7   8       87.03      108.56     22.23 o 
  12   7   8      135.57      137.07     28.20 o 
 -12   8   8        7.19       11.13     23.12 o 
 -11   8   8        0.00        0.00      9.20 o 
 -10   8   8        5.50       15.67     12.94 o 
  -9   8   8      250.29      299.19     48.21 o 
  -8   8   8      358.50      355.77     51.19 o 
  -7   8   8      513.01      437.49     53.59 o 
  -6   8   8       74.32       65.25     20.85 o 
  -5   8   8      236.12      264.74     22.83 o 
  -4   8   8      165.31      151.13     21.11 o 
  -3   8   8      325.03      318.29     29.56 o 
  -2   8   8       10.12        0.00     14.40 o 
  -1   8   8       67.40       49.57     17.57 o 
   0   8   8      351.23      296.15     42.62 o 
   1   8   8     1266.72     1217.32     86.82 o 
   2   8   8       11.44        6.11     10.07 o 
   3   8   8        9.52        4.85     11.70 o 
   4   8   8        4.21        3.19      9.41 o 
   5   8   8        1.13        4.73     13.95 o 
   6   8   8       31.22       23.80     13.92 o 
   7   8   8        2.94        0.62     12.07 o 
   8   8   8        0.10        0.00     13.18 o 
   9   8   8       42.43       34.86     16.93 o 
  10   8   8        0.10        9.21     10.20 o 
  11   8   8        7.47       14.29     13.14 o 
 -11   9   8      106.87      108.86     33.56 o 
 -10   9   8        2.09        0.00     15.33 o 
  -9   9   8       48.88       62.14     24.40 o 
  -8   9   8       24.48       46.54     22.73 o 
  -7   9   8       79.27      124.28     29.96 o 
  -6   9   8      142.35       72.12     22.57 o 
  -5   9   8       37.19       24.80     29.37 o 
  -4   9   8       73.41       64.14     10.79 o 
  -3   9   8       32.54       14.50      9.16 o 
  -2   9   8       26.94       24.79     13.08 o 
  -1   9   8       29.44       34.82     17.24 o 
   0   9   8       11.07       15.31     16.00 o 
   1   9   8     1822.87     1772.57    110.13 o 
   2   9   8      475.12      476.58     54.64 o 
   3   9   8        0.46       31.25     14.86 o 
   4   9   8       68.19       38.64     15.87 o 
   5   9   8      178.09      163.19     32.86 o 
   6   9   8       48.68       31.01     17.97 o 
   7   9   8        0.00        0.00     11.23 o 
   8   9   8       60.39       80.00     24.87 o 
   9   9   8        1.84        5.97     12.15 o 
  10   9   8       35.78       58.51     18.12 o 
  -9  10   8        2.26        7.06     11.57 o 
  -8  10   8       24.58       35.71     19.51 o 
  -7  10   8       16.40       33.55     16.58 o 
  -6  10   8       73.64       61.73     20.13 o 
  -5  10   8      226.60      207.68     40.06 o 
  -4  10   8      141.07      158.59     23.07 o 
  -3  10   8       11.20       13.20      7.04 o 
  -2  10   8       71.77      106.28     30.42 o 
  -1  10   8      113.94      146.65     31.89 o 
   0  10   8      352.52      326.26     47.48 o 
   1  10   8      107.63      136.56     33.05 o 
   2  10   8       70.69      104.93     27.12 o 
   3  10   8      323.76      270.52     42.11 o 
   4  10   8      404.91      470.74     55.91 o 
   5  10   8      236.80      250.28     41.08 o 
   6  10   8       29.68       38.12     16.29 o 
   7  10   8        4.67       18.11      9.57 o 
   8  10   8        0.10        0.23     10.88 o 
  -8  11   8        0.96       17.67     16.55 o 
  -7  11   8      168.99      100.07     29.02 o 
  -6  11   8      294.06      403.29     57.59 o 
  -5  11   8        0.75        5.01     15.09 o 
  -4  11   8       20.35       37.05     13.22 o 
  -3  11   8       41.32       46.29     21.28 o 
  -2  11   8       10.51        3.64      7.22 o 
  -1  11   8        5.25        0.80      8.38 o 
   0  11   8        7.14       74.14     28.82 o 
   1  11   8      437.38      341.43     49.40 o 
   2  11   8       10.22       10.69     13.46 o 
   3  11   8      111.55      107.48     27.29 o 
   4  11   8       29.11        9.54     14.63 o 
   5  11   8       48.34       20.29     12.51 o 
   6  11   8       14.22        9.99     10.55 o 
   7  11   8      133.82      151.72     32.09 o 
  -5  12   8        7.16       24.12     19.94 o 
  -4  12   8      104.82      119.79     32.06 o 
  -3  12   8       34.84       16.64     12.98 o 
  -2  12   8       51.04       28.96     22.15 o 
  -1  12   8       33.38       34.02     10.10 o 
   0  12   8      138.64       92.30     28.62 o 
   1  12   8        0.93       15.39     10.10 o 
   2  12   8       20.18       64.86     24.94 o 
   3  12   8       10.92        7.13      8.80 o 
   4  12   8      235.80      201.22     38.03 o 
 -13   0   9       36.66       48.27     22.39 o 
 -11   0   9      204.91      168.49     36.60 o 
  -9   0   9     2406.80     2576.46    142.78 o 
  -7   0   9      502.55      500.23     45.92 o 
  -5   0   9     1658.22     1782.74     59.27 o 
  -3   0   9     1474.64     1376.62     75.74 o 
  -1   0   9     1281.65     1481.87     79.85 o 
   1   0   9        0.00        0.42      5.99 o 
   3   0   9    10070.75     9820.98    306.42 o 
   5   0   9       87.19      119.81     25.39 o 
   7   0   9        0.01        0.00     10.17 o 
   9   0   9      594.96      637.67     67.75 o 
  11   0   9      182.41      165.65     38.15 o 
  13   0   9        7.01        9.75     12.65 o 
 -14   1   9        3.10        0.00     33.80 o 
 -13   1   9        1.03        2.06     15.21 o 
 -12   1   9      280.56      235.69     30.60 o 
 -11   1   9        2.49        0.00      8.25 o 
 -10   1   9       31.53       44.21     17.73 o 
  -9   1   9       21.63       12.70     10.92 o 
  -8   1   9      397.10      449.23     33.04 o 
  -7   1   9      476.09      439.97     26.23 o 
  -6   1   9      106.11      111.63      9.03 o 
  -5   1   9      382.49      399.75     21.81 o 
  -4   1   9      581.46      577.43     26.42 o 
  -3   1   9      217.93      239.54     21.11 o 
  -2   1   9      218.65      260.56     17.59 o 
  -1   1   9      148.15      135.68     12.46 o 
   0   1   9      880.14      754.72     39.61 o 
   1   1   9      834.16      751.04     40.30 o 
   2   1   9       30.42       63.03     12.95 o 
   3   1   9      943.05     1006.93     54.56 o 
   4   1   9      104.37       89.61     38.85 o 
   5   1   9       10.42       12.92     12.83 o 
   6   1   9      285.44      264.32     27.86 o 
   7   1   9        1.07       12.71      9.03 o 
   8   1   9       45.36       27.60     10.28 o 
   9   1   9      221.37      189.62     25.87 o 
  10   1   9       81.35       77.09     18.42 o 
  11   1   9       93.88       62.57     16.56 o 
  12   1   9       52.68       61.19     24.39 o 
  13   1   9       23.65       20.11      8.45 o 
 -14   2   9        5.53       25.27     13.96 o 
 -13   2   9       86.31       93.68     27.71 o 
 -12   2   9       32.50       32.20     15.43 o 
 -11   2   9      351.65      282.51     32.71 o 
 -10   2   9        0.01        0.00      5.55 o 
  -9   2   9      271.46      232.20     23.81 o 
  -8   2   9      209.72      185.52     21.18 o 
  -7   2   9      217.54      219.56     21.75 o 
  -6   2   9        0.18        0.00      2.42 o 
  -5   2   9        0.99        0.00      3.53 o 
  -4   2   9      392.25      352.60     20.56 o 
  -3   2   9      415.82      402.52     27.18 o 
  -2   2   9      626.75      634.44     27.57 o 
  -1   2   9      277.84      328.91     19.98 o 
   0   2   9      277.76      304.59     19.66 o 
   1   2   9        0.63        0.00      5.88 o 
   2   2   9      253.64      252.63     31.80 o 
   3   2   9        4.33        7.44      7.70 o 
   4   2   9      158.88      143.15     18.86 o 
   5   2   9       12.64        4.21      8.18 o 
   6   2   9       35.23       15.32      8.23 o 
   7   2   9       11.39        3.40      7.65 o 
   8   2   9       37.25       17.83     10.35 o 
   9   2   9        7.45        2.50      8.91 o 
  10   2   9        3.26        1.83      7.61 o 
  11   2   9        9.92        9.69      9.67 o 
  12   2   9        0.80        2.85      8.92 o 
  13   2   9        5.74        5.57      8.79 o 
 -14   3   9      110.22      136.17     25.73 o 
 -13   3   9       90.07       72.48     17.00 o 
 -12   3   9       10.06        4.92     11.11 o 
 -11   3   9       42.83       46.52     23.16 o 
 -10   3   9      155.54      163.68     22.64 o 
  -9   3   9     1249.57     1301.55     56.55 o 
  -8   3   9     1583.92     1683.32     63.90 o 
  -7   3   9        0.37        8.21      8.65 o 
  -6   3   9       43.21       47.32      8.69 o 
  -5   3   9        7.54       20.28      9.30 o 
  -4   3   9       15.07       20.35      7.10 o 
  -3   3   9      506.67      554.48     32.10 o 
  -2   3   9      403.56      388.48     20.95 o 
  -1   3   9     1497.65     1457.03     49.16 o 
   0   3   9      529.56      586.89     27.30 o 
   1   3   9       66.52       63.90     12.18 o 
   2   3   9        0.02        0.87      7.16 o 
   3   3   9        2.85       18.92      9.47 o 
   4   3   9      754.57      730.59     43.59 o 
   5   3   9        5.58       10.77      7.69 o 
   6   3   9       90.26      114.50     18.96 o 
   7   3   9      182.46      138.00     23.15 o 
   8   3   9       70.53       82.72     18.05 o 
   9   3   9      249.37      259.61     30.22 o 
  10   3   9        9.24        9.61     15.94 o 
  11   3   9       11.84       23.39     15.34 o 
  12   3   9       12.06       10.38      9.40 o 
  13   3   9       99.58      133.04     19.96 o 
 -14   4   9       17.86       41.20     17.24 o 
 -13   4   9        2.84        0.00     16.71 o 
 -12   4   9        1.17       15.64     17.99 o 
 -11   4   9       61.39       59.18     23.67 o 
 -10   4   9        0.01        0.93     10.99 o 
  -9   4   9      365.01      390.77     26.91 o 
  -8   4   9       36.10       29.33      8.32 o 
  -7   4   9     3217.24     3218.70     90.57 o 
  -6   4   9      115.03      100.91     11.32 o 
  -5   4   9      142.83      124.51     12.35 o 
  -4   4   9      144.24      138.47     15.30 o 
  -3   4   9       35.74       45.94     12.37 o 
  -2   4   9      378.64      380.00     20.58 o 
  -1   4   9      238.62      288.93     24.87 o 
   0   4   9        1.06        5.62      3.94 o 
   1   4   9      494.98      498.11     33.12 o 
   2   4   9       24.63       31.10      9.75 o 
   3   4   9      107.17      135.55     17.78 o 
   4   4   9        1.14        0.01     11.01 o 
   5   4   9     1167.52     1217.09     60.04 o 
   6   4   9      329.30      394.50     35.73 o 
   7   4   9       41.56       35.58     15.46 o 
   8   4   9       73.64       40.33     16.33 o 
   9   4   9      173.25      122.85     28.56 o 
  10   4   9       17.89        5.60     15.35 o 
  11   4   9       38.06       14.67     16.25 o 
  12   4   9       27.01       25.63     11.69 o 
  13   4   9      102.67       99.85     25.75 o 
 -13   5   9       88.51       93.27     30.18 o 
 -12   5   9        0.24       14.53     15.39 o 
 -11   5   9        0.16        0.00     14.45 o 
 -10   5   9        7.94        9.61     13.79 o 
  -9   5   9      481.04      556.54     64.77 o 
  -8   5   9       85.41       88.91     10.44 o 
  -7   5   9     2908.17     2861.21     77.79 o 
  -6   5   9       24.81       23.47      5.73 o 
  -5   5   9       42.21       44.09      6.91 o 
  -4   5   9        0.16        8.99     19.75 o 
  -3   5   9      193.61      215.78     19.10 o 
  -2   5   9       79.11       73.72      8.86 o 
  -1   5   9      309.35      317.65     19.28 o 
   0   5   9      245.16      231.45     17.08 o 
   1   5   9      179.48      197.67     20.40 o 
   2   5   9      386.34      374.13     23.65 o 
   3   5   9        0.66        0.00      4.08 o 
   4   5   9      146.68      183.26     22.71 o 
   5   5   9      392.62      368.72     33.13 o 
   6   5   9       47.05       27.42     14.60 o 
   7   5   9       15.24       22.42     13.36 o 
   8   5   9       21.34       49.50     23.18 o 
   9   5   9        0.95        5.94      8.48 o 
  10   5   9        8.22       31.86     19.38 o 
  11   5   9      175.19      168.56     37.23 o 
  12   5   9       31.93       46.69     22.93 o 
 -13   6   9       40.08       81.87     32.92 o 
 -12   6   9       80.17      117.73     35.27 o 
 -11   6   9      114.07      171.57     39.88 o 
 -10   6   9       69.10       43.60     16.61 o 
  -9   6   9       64.58       75.21     23.99 o 
  -8   6   9       77.51      137.22     29.51 o 
  -7   6   9      218.37      205.75     37.34 o 
  -6   6   9      153.84      144.32     12.95 o 
  -5   6   9        5.47        3.84      4.58 o 
  -4   6   9       38.67       30.77      7.24 o 
  -3   6   9       93.94       91.81     12.10 o 
  -2   6   9        4.06        6.63      5.26 o 
  -1   6   9      184.21      180.51     14.34 o 
   0   6   9        1.49        0.34      8.46 o 
   1   6   9       71.73       64.57     11.76 o 
   2   6   9      518.98      557.94     35.68 o 
   3   6   9      876.35      826.69     48.11 o 
   4   6   9       78.64       52.23     19.03 o 
   5   6   9      170.28      169.51     33.63 o 
   6   6   9       96.81       34.65     17.20 o 
   7   6   9       11.84        0.00      8.42 o 
   8   6   9        3.12        0.00     13.57 o 
   9   6   9        0.63       10.44     12.23 o 
  10   6   9        9.89        8.73     12.89 o 
  11   6   9        7.31        0.00     16.98 o 
  12   6   9      110.98      125.54     25.61 o 
 -12   7   9       43.94       45.04     26.07 o 
 -11   7   9      386.19      474.78     65.93 o 
 -10   7   9       49.62       43.95     19.44 o 
  -9   7   9      304.03      340.70     52.90 o 
  -8   7   9        6.46       11.34     15.46 o 
  -7   7   9     1921.77     2064.59    125.67 o 
  -6   7   9      270.64      239.36     38.26 o 
  -5   7   9       98.64       76.80     15.52 o 
  -4   7   9        0.16        2.76      6.60 o 
  -3   7   9       12.35       18.79     13.05 o 
  -2   7   9      300.45      289.31     42.17 o 
  -1   7   9       61.88       20.16     13.65 o 
   0   7   9      423.98      450.42     51.66 o 
   1   7   9       62.68       52.00     18.91 o 
   2   7   9       34.94       56.93     20.81 o 
   3   7   9       53.97       56.39     19.52 o 
   4   7   9      393.65      398.41     49.73 o 
   5   7   9        1.95        0.00     11.13 o 
   6   7   9       24.50       16.06     14.49 o 
   7   7   9       10.87       32.71     18.13 o 
   8   7   9       68.93       67.67     23.20 o 
   9   7   9       26.37       34.60     20.60 o 
  10   7   9       24.15       21.75     14.44 o 
  11   7   9      117.57       81.71     24.45 o 
 -11   8   9       22.88       36.78     24.13 o 
 -10   8   9      112.15      158.95     38.43 o 
  -9   8   9       19.62        0.47     10.29 o 
  -8   8   9        1.27       30.52     17.97 o 
  -7   8   9        0.00        0.00     10.84 o 
  -6   8   9       73.89      104.64     19.14 o 
  -5   8   9      143.90      162.96     31.40 o 
  -4   8   9      343.45      356.77     33.27 o 
  -3   8   9        8.20        9.12     11.42 o 
  -2   8   9        2.56        0.00      8.77 o 
  -1   8   9       83.04       94.62     22.88 o 
   0   8   9      109.10      125.89     29.49 o 
   1   8   9      385.51      446.21     53.14 o 
   2   8   9       14.68       37.06     19.97 o 
   3   8   9       49.98       12.28      8.32 o 
   4   8   9      180.16      107.02     27.02 o 
   5   8   9       31.10       18.06     11.43 o 
   6   8   9       28.03       53.99     20.67 o 
   7   8   9        0.94        4.71     12.58 o 
   8   8   9        2.05       19.57     14.93 o 
   9   8   9       17.64       16.62     10.49 o 
  10   8   9        4.03        5.78     10.29 o 
 -10   9   9       27.34       32.61     16.51 o 
  -9   9   9       12.26       17.18     15.71 o 
  -8   9   9      198.87      196.58     39.16 o 
  -7   9   9      433.64      426.16     56.29 o 
  -6   9   9      437.29      467.18     56.04 o 
  -5   9   9        6.91        0.00      7.00 o 
  -4   9   9        0.01        0.00     14.50 o 
  -3   9   9       13.02        7.57     12.54 o 
  -2   9   9      100.54       96.45     25.52 o 
  -1   9   9       67.47       70.00     25.40 o 
   0   9   9      108.14       68.40     21.67 o 
   1   9   9      151.11      130.81     31.05 o 
   2   9   9       57.31       88.66     26.18 o 
   3   9   9      148.14      131.89     30.02 o 
   4   9   9      813.22      832.73     76.38 o 
   5   9   9       37.91       22.59     13.38 o 
   6   9   9        4.69       34.48     16.40 o 
   7   9   9       10.15        0.00     13.28 o 
   8   9   9        9.55       25.78     16.50 o 
   9   9   9       27.85       12.56     10.41 o 
  -8  10   9      183.45      178.22     38.48 o 
  -7  10   9       45.95       48.06     22.34 o 
  -6  10   9      320.69      372.24     38.06 o 
  -5  10   9       45.18       47.88     15.74 o 
  -4  10   9        0.00       22.95     18.43 o 
  -3  10   9        0.54        9.72     15.31 o 
  -2  10   9        1.10        0.00     12.42 o 
  -1  10   9       27.19       36.16     16.53 o 
   0  10   9      229.73      202.11     38.34 o 
   1  10   9      317.72      359.37     51.17 o 
   2  10   9        0.50        0.00     12.35 o 
   3  10   9      120.34       96.24     26.91 o 
   4  10   9       70.43       71.29     24.74 o 
   5  10   9       97.04      124.76     30.23 o 
   6  10   9       68.10       56.92     21.12 o 
   7  10   9      194.44      150.08     33.81 o 
  -7  11   9       96.25       87.95     19.97 o 
  -6  11   9        0.58        0.00      6.55 o 
  -5  11   9       33.52       36.49     11.83 o 
  -4  11   9       14.40        5.88     13.43 o 
  -3  11   9       69.96      101.04     29.46 o 
  -2  11   9       20.10       15.29     15.45 o 
  -1  11   9      296.26      292.29     47.03 o 
   0  11   9       38.85       35.37     21.58 o 
   1  11   9      158.85      163.24     34.60 o 
   2  11   9      113.20      126.90     31.18 o 
   3  11   9       41.71       19.59      8.68 o 
   4  11   9       35.87       42.11     23.86 o 
   5  11   9       73.05       55.94     26.20 o 
   6  11   9       26.77       43.76     21.66 o 
  -4  12   9        4.58        2.75     10.04 o 
  -3  12   9       17.48       28.88     18.07 o 
  -2  12   9       41.54       22.52     18.23 o 
  -1  12   9        4.90        3.48     17.68 o 
   0  12   9       10.41        0.00     12.16 o 
   1  12   9      417.87      467.83     64.04 o 
   2  12   9       29.58       21.58     17.67 o 
   3  12   9       62.82       41.41     21.69 o 
 -14   0  10        3.32        3.40     16.92 o 
 -12   0  10       60.37       34.26     20.88 o 
 -10   0  10        4.99       16.18      9.91 o 
  -8   0  10     2167.68     2131.81    108.97 o 
  -6   0  10      413.88      360.90     25.09 o 
  -4   0  10      139.63      154.79     25.41 o 
  -2   0  10      254.54      224.58     30.41 o 
   0   0  10     1752.42     1701.66     92.51 o 
   2   0  10        2.39       30.69     13.32 o 
   4   0  10      567.19      648.39     60.39 o 
   6   0  10       79.19       91.98     23.48 o 
   8   0  10      254.22      201.21     37.98 o 
  10   0  10      125.11      139.42     34.00 o 
  12   0  10       90.52       79.29     26.23 o 
 -14   1  10       14.77       36.80     16.47 o 
 -13   1  10       22.01       21.78     12.87 o 
 -12   1  10       14.95        8.46     10.62 o 
 -11   1  10      207.29      167.27     19.81 o 
 -10   1  10      153.89      134.24     19.79 o 
  -9   1  10      170.63      204.97     19.28 o 
  -8   1  10     2842.92     2722.91     76.12 o 
  -7   1  10      916.36      890.60     28.14 o 
  -6   1  10       12.69       10.24      3.01 o 
  -5   1  10      150.92      150.78     14.75 o 
  -4   1  10      406.74      391.98     56.99 o 
  -3   1  10      107.97      102.31     14.72 o 
  -2   1  10      471.91      517.90     32.97 o 
  -1   1  10       37.79       37.66      9.39 o 
   0   1  10      295.28      280.48     28.54 o 
   1   1  10        2.27        2.60      5.11 o 
   2   1  10        2.69        4.17      7.06 o 
   3   1  10      155.76      166.86     25.33 o 
   4   1  10      476.88      534.04     38.43 o 
   5   1  10      459.11      439.42     48.75 o 
   6   1  10        1.86        0.00      7.40 o 
   7   1  10        0.70        5.41      9.25 o 
   8   1  10       64.11       56.56     13.82 o 
   9   1  10        8.24        0.00     12.11 o 
  10   1  10      239.04      188.53     41.67 o 
  11   1  10        3.33       15.66     10.86 o 
  12   1  10        3.50        5.14     15.38 o 
  13   1  10        0.05       13.53      8.15 o 
 -14   2  10       92.79      147.06     51.60 o 
 -13   2  10        0.07        0.00     11.76 o 
 -12   2  10      120.22      124.11     20.99 o 
 -11   2  10        4.45       17.01     10.72 o 
 -10   2  10        0.05        5.08      9.80 o 
  -9   2  10        0.18        0.64     10.78 o 
  -8   2  10       49.50       43.57     10.39 o 
  -7   2  10      601.78      541.28     22.96 o 
  -6   2  10      744.86      733.76     28.68 o 
  -5   2  10       39.72       67.70     12.98 o 
  -4   2  10       15.57       13.64      6.62 o 
  -3   2  10      185.85      204.67     41.84 o 
  -2   2  10      116.67      137.12     16.94 o 
  -1   2  10      422.01      442.68     30.79 o 
   0   2  10       58.62       92.87     19.41 o 
   1   2  10      292.23      298.88     38.19 o 
   2   2  10      447.43      453.09     33.47 o 
   3   2  10        0.27        0.00      5.67 o 
   4   2  10       35.53       31.48     11.45 o 
   5   2  10       60.82       54.53     13.80 o 
   6   2  10      189.10      225.93     26.82 o 
   7   2  10        5.46       16.23     10.40 o 
   8   2  10        0.23        0.00     10.96 o 
   9   2  10       55.08       30.06     11.55 o 
  10   2  10       25.08       32.98     18.34 o 
  11   2  10       10.14        0.00     17.49 o 
  12   2  10       71.57       83.94     27.72 o 
 -13   3  10      113.57       62.82     22.25 o 
 -12   3  10        4.84       16.78     20.13 o 
 -11   3  10       17.80       33.96     19.28 o 
 -10   3  10      144.94      139.15     18.83 o 
  -9   3  10      305.19      316.32     27.61 o 
  -8   3  10     2610.32     2688.10     88.24 o 
  -7   3  10     1497.91     1558.96     52.77 o 
  -6   3  10       55.33       42.31     10.07 o 
  -5   3  10        9.19        6.81      6.57 o 
  -4   3  10        0.07       15.81     17.01 o 
  -3   3  10        0.00        0.95      9.71 o 
  -2   3  10        1.38        8.92      4.73 o 
  -1   3  10      562.86      557.97     35.23 o 
   0   3  10        0.09        0.64      4.48 o 
   1   3  10        8.79        6.90      5.91 o 
   2   3  10        0.24        7.30      6.07 o 
   3   3  10      129.50      123.91     18.73 o 
   4   3  10      232.74      234.88     25.61 o 
   5   3  10      262.45      262.98     27.87 o 
   6   3  10       18.62       20.30      8.74 o 
   7   3  10       17.84       31.83     12.02 o 
   8   3  10      386.27      449.02     39.81 o 
   9   3  10       97.85      151.60     57.09 o 
  10   3  10        0.37        0.00     19.20 o 
  11   3  10        1.28       18.76     16.28 o 
  12   3  10       44.78       67.56     16.73 o 
 -13   4  10        4.43        0.00     11.65 o 
 -12   4  10        2.20       34.80     21.13 o 
 -11   4  10      220.30      220.20     43.24 o 
 -10   4  10      102.86       66.17     24.62 o 
  -9   4  10      262.42      294.50     26.98 o 
  -8   4  10      137.15      159.24     18.39 o 
  -7   4  10     1055.42     1129.99     42.73 o 
  -6   4  10      529.84      509.19     27.26 o 
  -5   4  10       75.87       95.53     13.65 o 
  -4   4  10      550.31      531.99     42.08 o 
  -3   4  10        0.86       10.38      5.99 o 
  -2   4  10      666.83      728.34     30.87 o 
  -1   4  10     1069.75     1100.38     40.11 o 
   0   4  10      207.25      203.71     21.23 o 
   1   4  10      573.87      544.58     36.17 o 
   2   4  10     1008.88     1056.85     56.91 o 
   3   4  10        2.48        7.27     12.47 o 
   4   4  10       37.65       50.48     12.98 o 
   5   4  10        1.64        6.88      8.71 o 
   6   4  10      138.24      132.59     20.79 o 
   7   4  10        8.94       17.10     10.26 o 
   8   4  10        2.26       22.31      8.71 o 
   9   4  10       51.54       35.13     16.47 o 
  10   4  10      133.19      106.01     30.49 o 
  11   4  10       12.61       14.32     12.73 o 
  12   4  10       20.22       28.60     17.01 o 
 -13   5  10        2.14       31.95     14.73 o 
 -12   5  10      170.86      345.90     56.60 o 
 -11   5  10      121.10      113.17     32.17 o 
 -10   5  10       25.67       18.30     17.23 o 
  -9   5  10       29.75       23.61     12.91 o 
  -8   5  10      600.35      576.06     65.24 o 
  -7   5  10       23.15       23.78      5.95 o 
  -6   5  10      345.06      339.52     22.21 o 
  -5   5  10        3.20        7.49     11.35 o 
  -4   5  10       53.91       37.55     13.98 o 
  -3   5  10      276.15      247.47     36.15 o 
  -2   5  10      423.73      407.05     22.30 o 
  -1   5  10        0.16        1.45      4.73 o 
   0   5  10      298.91      299.36     26.07 o 
   1   5  10      149.56      177.15     21.28 o 
   2   5  10        0.54        1.60      8.86 o 
   3   5  10      642.98      661.78     43.09 o 
   4   5  10      228.14      224.61     26.10 o 
   5   5  10      111.82       88.75     19.34 o 
   6   5  10        0.12        6.42      7.96 o 
   7   5  10       14.67       32.46     20.96 o 
   8   5  10        0.02        6.75     18.65 o 
   9   5  10        3.32       15.35     15.46 o 
  10   5  10       25.99       38.77     17.54 o 
  11   5  10       99.84       81.15     27.14 o 
 -12   6  10        9.09       22.53     11.93 o 
 -11   6  10      104.57      142.42     37.53 o 
 -10   6  10      104.09       85.23     27.38 o 
  -9   6  10       42.03       11.01     12.80 o 
  -8   6  10       50.16       36.87     17.56 o 
  -7   6  10     2146.33     2213.65     94.52 o 
  -6   6  10       86.81       99.90     23.48 o 
  -5   6  10        8.74        4.91     13.36 o 
  -4   6  10        1.10        2.31      4.95 o 
  -3   6  10        0.80       10.88      5.74 o 
  -2   6  10       61.37       64.19     13.02 o 
  -1   6  10      522.64      545.22     34.75 o 
   0   6  10       24.68       16.79      8.89 o 
   1   6  10      468.93      468.31     34.15 o 
   2   6  10      230.13      269.53     26.97 o 
   3   6  10       85.72       96.79     17.66 o 
   4   6  10     1118.02     1119.76     88.09 o 
   5   6  10       29.04       27.18     12.19 o 
   6   6  10      328.28      326.06     47.60 o 
   7   6  10        0.08        0.00     10.79 o 
   8   6  10       10.44       26.88     15.09 o 
   9   6  10       43.49       33.22     14.83 o 
  10   6  10        8.78        1.99     10.53 o 
  11   6  10       24.02       15.29     15.67 o 
 -11   7  10        9.70       17.49     16.57 o 
 -10   7  10       18.59       61.31     23.91 o 
  -9   7  10      208.94      150.74     37.77 o 
  -8   7  10       38.79       83.78     23.21 o 
  -7   7  10      180.60      217.00     34.50 o 
  -6   7  10       16.72       32.63     13.37 o 
  -5   7  10      538.80      634.97     66.91 o 
  -4   7  10       50.42       58.14     20.45 o 
  -3   7  10      277.08      235.73     40.04 o 
  -2   7  10      139.27      164.06     34.58 o 
  -1   7  10      195.56      161.71     33.82 o 
   0   7  10       28.94       34.33     18.20 o 
   1   7  10       16.57       17.75     11.82 o 
   2   7  10       83.21       99.58     27.32 o 
   3   7  10       39.87       45.80     18.73 o 
   4   7  10      777.70      752.09     71.42 o 
   5   7  10      127.73      134.09     30.13 o 
   6   7  10        0.40        0.00     10.98 o 
   7   7  10       53.94       28.08     17.88 o 
   8   7  10       37.97       45.46     22.36 o 
   9   7  10       16.69       51.48     24.81 o 
  10   7  10      165.34      155.55     35.53 o 
 -10   8  10        0.03        0.00     11.94 o 
  -9   8  10       56.75      108.56     29.51 o 
  -8   8  10       20.99       42.02     22.82 o 
  -7   8  10       30.20       37.74     14.25 o 
  -6   8  10       66.16       86.48     18.38 o 
  -5   8  10      116.88      115.36     31.53 o 
  -4   8  10        0.00        0.00     13.74 o 
  -3   8  10       41.82       58.85     27.16 o 
  -2   8  10        0.00        0.00     13.13 o 
  -1   8  10       36.31       47.62     18.76 o 
   0   8  10      453.17      429.39     55.12 o 
   1   8  10      511.62      527.21     59.56 o 
   2   8  10        0.88        0.00     13.12 o 
   3   8  10      131.87      124.47     30.76 o 
   4   8  10       78.14      124.04     28.88 o 
   5   8  10        4.52        0.00     15.50 o 
   6   8  10       75.04       74.37     25.19 o 
   7   8  10       43.56       47.33     18.92 o 
   8   8  10        0.47        0.00     21.96 o 
   9   8  10        0.07        0.00     10.46 o 
  -9   9  10        4.18        6.93     13.71 o 
  -8   9  10        3.80        0.00     10.70 o 
  -7   9  10       81.66       74.54     17.88 o 
  -6   9  10       32.13       43.38     23.90 o 
  -5   9  10       25.65        0.00      9.19 o 
  -4   9  10        0.41        0.00      9.64 o 
  -3   9  10        1.59       22.37     19.99 o 
  -2   9  10       18.23       47.49     22.82 o 
  -1   9  10        8.96       11.22     13.70 o 
   0   9  10      110.49      112.89     29.88 o 
   1   9  10       43.30       25.02     17.99 o 
   2   9  10       51.06       74.40     23.91 o 
   3   9  10       38.46       32.73     17.13 o 
   4   9  10       56.21       52.39     22.44 o 
   5   9  10       58.50       72.30     24.09 o 
   6   9  10       26.24       40.15     20.09 o 
   7   9  10       23.91       39.18     22.76 o 
   8   9  10        3.44        0.00     10.69 o 
  -7  10  10       47.13       71.51     28.61 o 
  -6  10  10        0.04        7.76      8.76 o 
  -5  10  10       22.37       28.45     16.78 o 
  -4  10  10       12.08        0.00     10.28 o 
  -3  10  10      111.11      144.31     36.04 o 
  -2  10  10       69.31       82.43     28.40 o 
  -1  10  10      264.21      343.67     52.91 o 
   0  10  10       16.32       22.78     17.71 o 
   1  10  10      115.33      115.05     31.23 o 
   2  10  10      212.13      173.73     37.01 o 
   3  10  10      354.86      255.92     45.70 o 
   4  10  10      291.70      298.65     48.45 o 
   5  10  10       59.25       60.38     26.89 o 
   6  10  10        0.65        8.31     13.04 o 
  -5  11  10        2.06        0.00     12.97 o 
  -4  11  10       20.33        7.07     17.56 o 
  -3  11  10        5.55        8.66     17.98 o 
  -2  11  10       97.42      100.73     30.35 o 
  -1  11  10      440.54      498.28     65.48 o 
   0  11  10        6.49        0.00     10.56 o 
   1  11  10        0.07       44.41     23.88 o 
   2  11  10       15.58       10.54      8.93 o 
   3  11  10       53.89       26.96     17.46 o 
   4  11  10        0.53        0.00     14.74 o 
 -13   0  11       79.69      164.82     42.45 o 
 -11   0  11       39.02       27.32     15.15 o 
  -9   0  11      120.35      116.81     24.82 o 
  -7   0  11       29.34       11.07     11.22 o 
  -5   0  11       29.16       28.80      7.39 o 
  -3   0  11        0.26        2.49      8.03 o 
  -1   0  11       28.84       46.40     18.79 o 
   1   0  11        3.81        0.00      7.88 o 
   3   0  11     3731.02     3580.14    160.81 o 
   5   0  11     2371.86     2317.59    129.37 o 
   7   0  11        0.82        0.22     11.43 o 
   9   0  11      949.32      947.93     89.14 o 
  11   0  11       15.70       15.81     16.77 o 
 -13   1  11       69.04       80.80     17.42 o 
 -12   1  11       36.50       37.22     11.95 o 
 -11   1  11       41.45       53.90     10.43 o 
 -10   1  11       43.95       46.61     10.86 o 
  -9   1  11       32.36       14.73     10.06 o 
  -8   1  11       49.68       56.34     12.55 o 
  -7   1  11      707.23      701.81     40.62 o 
  -6   1  11      999.94     1023.68     38.00 o 
  -5   1  11      256.87      251.57     23.94 o 
  -4   1  11       86.44       86.38     14.15 o 
  -3   1  11      179.59      166.03     36.43 o 
  -2   1  11      389.66      388.26     30.37 o 
  -1   1  11       60.67       78.35     14.67 o 
   0   1  11      148.12      173.30     45.35 o 
   1   1  11        0.15        5.10      9.70 o 
   2   1  11      237.82      241.40     25.62 o 
   3   1  11      306.71      259.50     29.76 o 
   4   1  11       40.68       45.43     12.64 o 
   5   1  11      197.32      155.58     22.19 o 
   6   1  11      346.70      350.26     33.90 o 
   7   1  11       13.88       10.86     12.65 o 
   8   1  11       15.17        9.27      6.44 o 
   9   1  11        9.45       37.53     17.04 o 
  10   1  11       65.70       38.97     14.77 o 
  11   1  11       68.21       75.34     62.88 o 
  12   1  11        0.14       39.15     20.45 o 
 -13   2  11       59.93      122.49     35.44 o 
 -12   2  11      133.40      167.16     40.01 o 
 -11   2  11       22.54       20.09      9.19 o 
 -10   2  11       10.45        6.45      7.03 o 
  -9   2  11        0.29        0.00      6.03 o 
  -8   2  11      686.03      678.35     41.31 o 
  -7   2  11       49.79       73.58     13.36 o 
  -6   2  11        4.94        0.00      3.65 o 
  -5   2  11       67.32       77.98     13.16 o 
  -4   2  11        3.49        4.21     13.97 o 
  -3   2  11        3.51        2.55      6.27 o 
  -2   2  11        2.70        5.87      6.15 o 
  -1   2  11      720.61      735.05     58.70 o 
   0   2  11      103.33      125.93     46.37 o 
   1   2  11      557.16      499.85     36.13 o 
   2   2  11      102.53      124.81     18.44 o 
   3   2  11     2924.12     2896.69    100.41 o 
   4   2  11      346.08      357.17     32.44 o 
   5   2  11      284.74      310.06     31.58 o 
   6   2  11       23.74       32.52     12.67 o 
   7   2  11       21.91        0.00      6.75 o 
   8   2  11        2.06        1.28     10.66 o 
   9   2  11      121.86       89.23     19.54 o 
  10   2  11      102.54      156.28     26.08 o 
  11   2  11       89.57      143.56     25.90 o 
  12   2  11        0.29        0.00     18.06 o 
 -13   3  11        7.19       53.59     22.74 o 
 -12   3  11       12.82       28.75     22.54 o 
 -11   3  11        0.74        0.00     14.30 o 
 -10   3  11      107.07      108.76     17.16 o 
  -9   3  11      215.68      240.87     21.08 o 
  -8   3  11      189.91      165.34     17.30 o 
  -7   3  11        4.59       24.75      8.39 o 
  -6   3  11      162.46      159.59     19.10 o 
  -5   3  11       90.91       95.96     15.38 o 
  -4   3  11       52.03       47.49     10.10 o 
  -3   3  11      566.21      521.85     34.61 o 
  -2   3  11       48.57       25.66     12.00 o 
  -1   3  11       22.35       30.43     12.75 o 
   0   3  11        4.43       12.53     13.99 o 
   1   3  11      266.09      277.55     27.15 o 
   2   3  11      268.77      274.75     56.21 o 
   3   3  11     2664.22     2575.68     93.73 o 
   4   3  11       24.60       36.98     37.77 o 
   5   3  11       74.65       79.78     17.52 o 
   6   3  11      213.77      218.24     27.60 o 
   7   3  11        1.27        0.21     14.87 o 
   8   3  11       58.30       55.69     15.77 o 
   9   3  11       31.26       29.79     31.39 o 
  10   3  11        0.09        0.00     10.04 o 
  11   3  11       47.66        3.77     12.74 o 
 -12   4  11        9.70       16.65     15.81 o 
 -11   4  11       30.21       24.10     17.22 o 
 -10   4  11       11.54       49.61     22.90 o 
  -9   4  11       21.99       24.36     11.60 o 
  -8   4  11      497.64      469.35     28.32 o 
  -7   4  11       17.48       14.98      8.48 o 
  -6   4  11      127.19      127.70     16.72 o 
  -5   4  11        0.00        0.00      7.83 o 
  -4   4  11       30.80       33.90     11.23 o 
  -3   4  11        0.92        3.25     12.17 o 
  -2   4  11      225.71      205.07     21.78 o 
  -1   4  11      358.82      317.75     27.43 o 
   0   4  11      258.38      272.51     25.98 o 
   1   4  11        0.14        0.00      5.51 o 
   2   4  11        1.62        2.34      6.59 o 
   3   4  11       26.62       34.54     16.21 o 
   4   4  11       62.39       59.47     13.93 o 
   5   4  11      884.80      852.65     53.56 o 
   6   4  11       25.38       30.07     19.82 o 
   7   4  11      179.04      185.60     26.80 o 
   8   4  11       43.44       65.81     20.52 o 
   9   4  11       38.68       28.90     19.88 o 
  10   4  11       42.56       30.08     18.18 o 
  11   4  11        3.43        4.64     10.85 o 
 -12   5  11        0.90        7.90     17.35 o 
 -11   5  11        1.97       30.92     20.41 o 
 -10   5  11       13.32       28.20     21.41 o 
  -9   5  11        0.21        0.00      8.60 o 
  -8   5  11       32.62       41.41     14.94 o 
  -7   5  11       42.07       33.03     18.21 o 
  -6   5  11       65.03       78.35     13.11 o 
  -5   5  11      197.64      211.66     20.26 o 
  -4   5  11        0.13        0.21      5.32 o 
  -3   5  11        6.57        0.00      5.32 o 
  -2   5  11       36.59       50.65     11.95 o 
  -1   5  11      419.07      471.44     33.76 o 
   0   5  11       24.42       24.13      8.64 o 
   1   5  11        0.46        2.60      7.47 o 
   2   5  11      228.96      203.42     24.63 o 
   3   5  11      200.99      178.98     26.73 o 
   4   5  11       62.51       54.81     13.97 o 
   5   5  11      111.31      108.91     20.33 o 
   6   5  11        1.63        0.00      9.41 o 
   7   5  11       94.73       58.63     20.30 o 
   8   5  11       30.91       32.71     14.26 o 
   9   5  11       32.13       32.46     15.07 o 
  10   5  11        6.31        0.00     13.21 o 
  11   5  11        3.59        4.06     11.80 o 
 -11   6  11        3.12       17.72     14.19 o 
 -10   6  11       37.83       70.26     29.08 o 
  -9   6  11       24.73       21.04     11.22 o 
  -8   6  11        7.43       20.17     20.38 o 
  -7   6  11       63.94       93.71     20.09 o 
  -6   6  11     1387.19     1503.01    108.67 o 
  -5   6  11      376.18      428.21     55.11 o 
  -4   6  11        0.98        0.37      5.44 o 
  -3   6  11       26.72       17.75      7.92 o 
  -2   6  11        0.79        0.00      6.00 o 
  -1   6  11       36.71       36.60     12.00 o 
   0   6  11      165.18      170.83     36.16 o 
   1   6  11       81.98       57.61     12.37 o 
   2   6  11        1.18        0.00      7.10 o 
   3   6  11        1.10        0.00     10.66 o 
   4   6  11       28.17       34.40     12.17 o 
   5   6  11       30.05       10.96     11.51 o 
   6   6  11       79.12       90.05     27.46 o 
   7   6  11        0.18       28.14     21.83 o 
   8   6  11      218.60      194.54     40.15 o 
   9   6  11       78.97       97.87     27.82 o 
  10   6  11       79.89       77.08     29.11 o 
 -10   7  11       82.01      189.86     41.48 o 
  -9   7  11       13.39       36.48     14.43 o 
  -8   7  11      275.68      302.95     35.78 o 
  -7   7  11      338.79      349.84     36.88 o 
  -6   7  11      324.46      296.16     48.17 o 
  -5   7  11        0.13        7.97     16.00 o 
  -4   7  11       81.15       41.95     19.51 o 
  -3   7  11      136.03      110.13     29.49 o 
  -2   7  11        1.98        5.74     12.46 o 
  -1   7  11        4.58        2.74     11.75 o 
   0   7  11       30.55        1.50     11.10 o 
   1   7  11       22.03       10.92     11.90 o 
   2   7  11       87.95       87.48     27.00 o 
   3   7  11      103.02      104.58     25.92 o 
   4   7  11       57.34       48.68     19.92 o 
   5   7  11        8.07        8.03     11.63 o 
   6   7  11       29.65       32.26     16.60 o 
   7   7  11       67.79       49.99     19.45 o 
   8   7  11       40.37       55.37     22.59 o 
   9   7  11        0.16       16.63     23.25 o 
  -9   8  11        0.00        0.00     14.74 o 
  -8   8  11        5.36        7.67     11.66 o 
  -7   8  11      206.55      220.45     30.18 o 
  -6   8  11        8.80       52.55     23.75 o 
  -5   8  11        6.58        3.78      8.69 o 
  -4   8  11      113.34       79.63     25.64 o 
  -3   8  11       88.10      105.87     34.06 o 
  -2   8  11       28.55       33.62     16.66 o 
  -1   8  11       31.35       73.57     25.72 o 
   0   8  11       96.81      131.70     32.13 o 
   1   8  11       45.04       47.25     17.62 o 
   2   8  11       92.29       92.71     27.75 o 
   3   8  11       54.07       37.09     19.60 o 
   4   8  11        0.24        0.00     15.79 o 
   5   8  11      162.97      182.86     38.96 o 
   6   8  11      116.41      114.79     31.70 o 
   7   8  11        9.58       27.28     15.60 o 
   8   8  11        5.79        0.00     15.28 o 
  -8   9  11        6.59        1.66      9.97 o 
  -7   9  11       99.03      107.75     21.73 o 
  -6   9  11        9.14       13.34     11.92 o 
  -5   9  11      168.64      138.43     36.16 o 
  -4   9  11        2.40       24.30     15.58 o 
  -3   9  11        6.36       23.81     15.37 o 
  -2   9  11       11.11        0.00     11.16 o 
  -1   9  11       30.30       51.72     26.42 o 
   0   9  11        8.69        0.00     10.70 o 
   1   9  11      145.05      139.01     34.03 o 
   2   9  11      576.99      597.64     70.52 o 
   3   9  11        5.49        5.43     13.24 o 
   4   9  11        0.01       58.12     26.61 o 
   5   9  11        1.55        0.00     13.85 o 
   6   9  11       15.12       13.49     17.30 o 
   7   9  11       50.13       65.59     23.31 o 
  -6  10  11      131.53      209.99     43.70 o 
  -5  10  11       48.61       13.48     16.94 o 
  -4  10  11      303.15      324.14     53.14 o 
  -3  10  11      237.86      336.90     56.09 o 
  -2  10  11        0.51       18.16     18.07 o 
  -1  10  11       40.58       50.00     20.13 o 
   0  10  11      197.81      151.54     34.84 o 
   1  10  11      114.72      144.03     34.27 o 
   2  10  11      135.83       72.60     28.70 o 
   3  10  11        7.21        6.33     10.46 o 
   4  10  11      109.54      121.55     30.88 o 
   5  10  11      274.97      334.01     54.65 o 
  -3  11  11       43.96       55.49     21.07 o 
  -2  11  11       31.77       86.05     29.16 o 
  -1  11  11        9.58        1.12     17.00 o 
   0  11  11        2.49       13.85     13.53 o 
   1  11  11        9.97        0.00     12.51 o 
   2  11  11      154.08      124.69     31.14 o 
 -12   0  12       21.63       35.08     15.01 o 
 -10   0  12      153.40      130.60     28.13 o 
  -8   0  12      605.78      545.85     54.93 o 
  -6   0  12       89.40       79.27     20.93 o 
  -4   0  12     1463.34     1405.67     87.96 o 
  -2   0  12      131.46      137.13     26.66 o 
   0   0  12        8.36       23.35     13.40 o 
   2   0  12      717.53      659.63     63.21 o 
   4   0  12     2147.39     1912.60    117.94 o 
   6   0  12        3.54       13.75     11.23 o 
   8   0  12       11.19       45.29     23.97 o 
  10   0  12      158.39      148.63     37.13 o 
 -12   1  12        5.04       11.26      6.90 o 
 -11   1  12      268.13      317.58     30.46 o 
 -10   1  12       18.90       18.75      8.77 o 
  -9   1  12       65.38       76.91     28.01 o 
  -8   1  12      102.41       98.41     16.85 o 
  -7   1  12      377.09      415.35     32.88 o 
  -6   1  12      111.52      119.72     17.13 o 
  -5   1  12       46.65       66.70     14.15 o 
  -4   1  12      546.60      595.70     38.94 o 
  -3   1  12      231.85      265.38     46.63 o 
  -2   1  12       32.11       28.27      9.51 o 
  -1   1  12       38.42       29.51     11.10 o 
   0   1  12        2.82        4.48      7.30 o 
   1   1  12      428.25      400.84     34.29 o 
   2   1  12     2960.88     2876.33    101.00 o 
   3   1  12       99.46      102.96     19.80 o 
   4   1  12      595.18      576.50     43.90 o 
   5   1  12      151.46      156.31     23.02 o 
   6   1  12       27.00       12.21      9.40 o 
   7   1  12       16.67       11.39     10.47 o 
   8   1  12        2.85        3.62     11.95 o 
   9   1  12        0.09        0.00     10.81 o 
  10   1  12      145.23      156.19     27.70 o 
  11   1  12        1.67        1.60     16.60 o 
 -12   2  12      122.33      154.91     29.13 o 
 -11   2  12       70.93       68.74     22.81 o 
 -10   2  12      101.10       72.80     14.13 o 
  -9   2  12      252.84      221.05     39.19 o 
  -8   2  12      146.40      177.36     40.80 o 
  -7   2  12      469.57      474.41     45.77 o 
  -6   2  12      197.23      207.68     23.07 o 
  -5   2  12        6.06        5.26      7.74 o 
  -4   2  12       82.32       83.64     17.17 o 
  -3   2  12      328.46      367.59     30.73 o 
  -2   2  12       46.69       40.87     11.23 o 
  -1   2  12       13.28        7.10     12.29 o 
   0   2  12        3.01       12.42      7.68 o 
   1   2  12        0.05       15.89      9.26 o 
   2   2  12       34.86       22.33      9.69 o 
   3   2  12      433.71      455.69     38.56 o 
   4   2  12       57.85       80.41     24.61 o 
   5   2  12        6.58        1.53      7.63 o 
   6   2  12       17.46       23.94      9.10 o 
   7   2  12        2.41       10.32     11.19 o 
   8   2  12       15.91       21.32      9.40 o 
   9   2  12        9.42       13.00     10.27 o 
  10   2  12        3.94       17.71     10.82 o 
  11   2  12       47.61       21.53     25.92 o 
 -12   3  12       38.55       92.41     22.29 o 
 -11   3  12        5.73        0.00      7.76 o 
 -10   3  12      103.12      100.99     27.79 o 
  -9   3  12      148.98      153.51     19.87 o 
  -8   3  12      979.21     1034.74     52.70 o 
  -7   3  12      979.42      958.83     50.34 o 
  -6   3  12        9.90        4.59      8.93 o 
  -5   3  12        0.24        0.00      7.09 o 
  -4   3  12        4.29        0.33      4.80 o 
  -3   3  12        4.78        6.17      5.59 o 
  -2   3  12      150.28      108.41     16.68 o 
  -1   3  12       41.93       47.89     12.77 o 
   0   3  12      526.05      558.47     39.94 o 
   1   3  12        0.97        1.65      7.29 o 
   2   3  12      117.43      135.50     20.82 o 
   3   3  12      135.60      133.05     20.95 o 
   4   3  12        0.01        0.79      9.11 o 
   5   3  12      299.06      308.88     32.83 o 
   6   3  12      127.72      133.66     26.79 o 
   7   3  12        0.21        4.53     25.86 o 
   8   3  12       75.90       78.64     17.40 o 
   9   3  12       49.82       34.28     13.82 o 
  10   3  12       17.85       13.54     12.08 o 
 -11   4  12        5.26        4.42     25.45 o 
 -10   4  12       60.66       63.67     17.29 o 
  -9   4  12       97.97      154.31     34.61 o 
  -8   4  12      146.16      189.83     37.31 o 
  -7   4  12       99.01      106.14     16.54 o 
  -6   4  12      398.86      426.17     31.77 o 
  -5   4  12       64.39       85.69     14.93 o 
  -4   4  12       20.01        9.69      9.03 o 
  -3   4  12       75.61       46.50     21.23 o 
  -2   4  12      109.47       88.22     17.34 o 
  -1   4  12       71.41       84.20     15.49 o 
   0   4  12        0.19        3.22      8.95 o 
   1   4  12        0.00        0.00      6.61 o 
   2   4  12      179.33      164.11     22.17 o 
   3   4  12        0.76        2.60      8.79 o 
   4   4  12      335.05      319.23     32.82 o 
   5   4  12       20.24       21.49     10.21 o 
   6   4  12      336.63      291.66     33.20 o 
   7   4  12       92.94       90.24     19.12 o 
   8   4  12       19.19       15.90     10.91 o 
   9   4  12        0.02       22.49     10.23 o 
  10   4  12       21.22       54.53     26.36 o 
 -11   5  12       19.49       35.57     12.88 o 
 -10   5  12        0.88        8.23     18.52 o 
  -9   5  12      126.27       99.80     31.42 o 
  -8   5  12      384.71      416.12     55.99 o 
  -7   5  12       87.22      128.89     30.87 o 
  -6   5  12      359.47      398.38     54.73 o 
  -5   5  12        9.35       12.03      7.05 o 
  -4   5  12       73.18       81.64     20.42 o 
  -3   5  12       64.70       64.31     12.70 o 
  -2   5  12        7.95       22.14      8.45 o 
  -1   5  12       16.51       10.50      8.59 o 
   0   5  12      149.20      116.73     19.26 o 
   1   5  12      496.04      435.35     35.88 o 
   2   5  12      231.82      314.11     31.44 o 
   3   5  12      424.87      466.68     48.55 o 
   4   5  12       27.38       25.54     11.79 o 
   5   5  12       18.84        4.56      8.34 o 
   6   5  12      248.01      347.03     36.36 o 
   7   5  12        7.98        4.16      8.74 o 
   8   5  12       30.90       74.87     29.46 o 
   9   5  12        7.22        0.00     20.14 o 
  10   5  12       17.48       49.61     27.31 o 
 -10   6  12        3.03       10.45     38.71 o 
  -9   6  12       13.17       22.91     28.88 o 
  -8   6  12        3.01        0.20     14.94 o 
  -7   6  12        1.79        0.00     11.42 o 
  -6   6  12      203.71      229.74     43.89 o 
  -5   6  12        5.08        0.00     17.28 o 
  -4   6  12      101.46      108.43     15.91 o 
  -3   6  12        0.28        2.42      4.32 o 
  -2   6  12        3.03        0.00      6.77 o 
  -1   6  12        0.01        1.39      6.68 o 
   0   6  12        0.72        0.00      5.97 o 
   1   6  12       73.50       80.67     32.51 o 
   2   6  12      200.24      207.78     26.15 o 
   3   6  12       28.04       10.07     13.64 o 
   4   6  12      246.64      277.72     31.72 o 
   5   6  12        3.74       10.15     10.95 o 
   6   6  12       26.14       16.85     13.44 o 
   7   6  12       48.93       77.02     25.52 o 
   8   6  12        1.56        6.49     13.41 o 
   9   6  12       25.97       21.43     16.15 o 
  -9   7  12       95.38      152.72     25.74 o 
  -8   7  12        1.46       12.11     19.19 o 
  -7   7  12      133.25      164.98     37.12 o 
  -6   7  12      460.55      399.06     57.68 o 
  -5   7  12      215.92      273.52     46.93 o 
  -4   7  12        0.02        0.00     16.89 o 
  -3   7  12       54.79       37.12     17.34 o 
  -2   7  12       46.14       40.96     10.17 o 
  -1   7  12      297.56      330.41     29.48 o 
   0   7  12        0.00        2.56      9.67 o 
   1   7  12       34.99       24.20     15.89 o 
   2   7  12      134.55      149.63     34.37 o 
   3   7  12       18.56       32.11     17.83 o 
   4   7  12      115.19       87.38     26.05 o 
   5   7  12       22.23       21.91     16.31 o 
   6   7  12       43.00       13.02     12.31 o 
   7   7  12        6.26       29.74     18.75 o 
   8   7  12        2.18       47.28     29.48 o 
  -8   8  12        8.74       16.76     16.52 o 
  -7   8  12        2.94       24.45     21.61 o 
  -6   8  12       96.57      128.97     34.69 o 
  -5   8  12      106.62      127.69     33.01 o 
  -4   8  12       90.45       66.91     21.53 o 
  -3   8  12       81.76      102.41     29.28 o 
  -2   8  12        1.17       23.74     18.45 o 
  -1   8  12       18.25        5.53     11.35 o 
   0   8  12       72.04       71.56     24.33 o 
   1   8  12       16.19       30.39     17.99 o 
   2   8  12      222.50      180.30     38.63 o 
   3   8  12      246.65      242.63     44.95 o 
   4   8  12      122.08      153.79     36.35 o 
   5   8  12        8.00       62.88     26.70 o 
   6   8  12        9.05       14.12     12.15 o 
   7   8  12        0.66        0.00     19.26 o 
  -7   9  12      146.77      137.58     36.70 o 
  -6   9  12      118.38       80.02     27.33 o 
  -5   9  12      286.96      234.56     46.00 o 
  -4   9  12       36.96       33.79     16.44 o 
  -3   9  12        3.02        0.00     10.12 o 
  -2   9  12       13.43       15.74     12.97 o 
  -1   9  12       23.88        9.36     14.75 o 
   0   9  12       30.71        0.00     12.07 o 
   1   9  12       10.83       11.16     14.33 o 
   2   9  12      127.90       97.03     29.52 o 
   3   9  12       10.42       64.03     26.20 o 
   4   9  12        0.40       12.12     15.30 o 
   5   9  12      290.02      271.40     46.84 o 
  -4  10  12        4.66       17.61     11.16 o 
  -3  10  12       21.31        0.00     10.54 o 
  -2  10  12        0.83        0.00     12.09 o 
  -1  10  12       14.19       51.73     25.49 o 
   0  10  12        4.07        0.00     15.52 o 
   1  10  12        3.89       20.39     20.35 o 
   2  10  12      161.49      175.67     41.04 o 
   3  10  12       74.25      100.57     32.38 o 
 -11   0  13       16.40        8.31      9.23 o 
  -9   0  13       41.35       33.74     17.85 o 
  -7   0  13       27.82        0.00      7.82 o 
  -5   0  13      413.23      449.49     49.84 o 
  -3   0  13      225.97      282.29     40.22 o 
  -1   0  13      127.28       90.00     23.45 o 
   1   0  13       10.16        0.20     12.85 o 
   3   0  13      150.78      208.34     39.24 o 
   5   0  13      369.27      297.69     47.63 o 
   7   0  13        3.62        0.00     10.67 o 
   9   0  13       25.55       16.55     14.46 o 
 -11   1  13       80.68      105.68     17.54 o 
 -10   1  13       48.79       50.96     20.12 o 
  -9   1  13      122.59      120.59     18.95 o 
  -8   1  13       21.75       35.79     11.52 o 
  -7   1  13      378.94      361.70     36.48 o 
  -6   1  13        2.10       11.26      9.23 o 
  -5   1  13        0.12       14.29      9.09 o 
  -4   1  13       37.78       46.59     12.14 o 
  -3   1  13      110.75       99.16     16.56 o 
  -2   1  13        0.52        4.79     10.43 o 
  -1   1  13      110.19       96.29     20.15 o 
   0   1  13        8.43        0.94     10.15 o 
   1   1  13      116.23      120.97     27.43 o 
   2   1  13       25.11       29.39     22.51 o 
   3   1  13       34.09       41.07     13.48 o 
   4   1  13      459.29      504.17     42.92 o 
   5   1  13      139.07      119.49     20.80 o 
   6   1  13       45.29       25.26     11.70 o 
   7   1  13       32.88       44.03     17.63 o 
   8   1  13       13.79       30.11     19.21 o 
   9   1  13        0.34       16.68     10.98 o 
  10   1  13       13.45        4.01     10.10 o 
 -11   2  13        6.85       22.74      9.24 o 
 -10   2  13        1.01        0.00     12.18 o 
  -9   2  13      244.39      279.75     28.19 o 
  -8   2  13      112.47      113.46     18.08 o 
  -7   2  13       50.51       47.88     13.52 o 
  -6   2  13      187.26      157.38     21.01 o 
  -5   2  13       16.30       18.33      8.09 o 
  -4   2  13       27.06       31.97      9.97 o 
  -3   2  13       49.48       46.74     12.03 o 
  -2   2  13       40.94       55.92     13.01 o 
  -1   2  13       74.75       65.46     14.16 o 
   0   2  13       27.09       18.34     10.46 o 
   1   2  13        0.00       15.00      9.04 o 
   2   2  13      132.30      159.76     23.92 o 
   3   2  13      365.29      431.06     38.63 o 
   4   2  13        0.92        9.84     10.70 o 
   5   2  13        4.07        0.00      9.71 o 
   6   2  13       29.71       19.56     10.90 o 
   7   2  13       55.23       64.34     17.88 o 
   8   2  13        1.35        0.00      7.84 o 
   9   2  13        0.78        0.00     11.16 o 
  10   2  13       46.14       60.66     31.69 o 
 -11   3  13        2.93        0.00     12.02 o 
 -10   3  13        5.35        0.00     10.13 o 
  -9   3  13        4.66       51.69     23.73 o 
  -8   3  13       76.58       92.34     16.24 o 
  -7   3  13      154.89      145.67     20.70 o 
  -6   3  13      433.92      479.09     35.95 o 
  -5   3  13       46.12       55.66     18.75 o 
  -4   3  13      122.13      139.38     20.44 o 
  -3   3  13       23.11       21.51      7.24 o 
  -2   3  13        4.89        0.00      9.15 o 
  -1   3  13      105.33       98.30     16.86 o 
   0   3  13      152.89      176.25     23.41 o 
   1   3  13      137.93      157.26     24.63 o 
   2   3  13      107.75      106.87     33.45 o 
   3   3  13        0.52       12.54     11.54 o 
   4   3  13      212.54      252.86     30.55 o 
   5   3  13       10.64        7.42      8.03 o 
   6   3  13       51.69       63.61     17.32 o 
   7   3  13       57.99      102.02     20.91 o 
   8   3  13        0.00       16.54     12.89 o 
   9   3  13      154.91      146.94     31.30 o 
 -10   4  13      157.19      179.25     39.83 o 
  -9   4  13       11.98       15.40     10.02 o 
  -8   4  13      372.05      358.44     52.87 o 
  -7   4  13      117.36      113.72     30.33 o 
  -6   4  13      365.55      351.82     65.00 o 
  -5   4  13      198.61      238.71     25.08 o 
  -4   4  13      479.17      488.82     85.73 o 
  -3   4  13      161.21      177.89     22.38 o 
  -2   4  13        0.52        5.00     13.79 o 
  -1   4  13      333.88      342.29     31.50 o 
   0   4  13      184.19      167.96     22.81 o 
   1   4  13       62.14       62.61     15.04 o 
   2   4  13      186.40      194.57     25.38 o 
   3   4  13      146.67      151.81     22.91 o 
   4   4  13      132.32      105.46     20.24 o 
   5   4  13        0.58        0.51     18.84 o 
   6   4  13      116.79       96.18     20.70 o 
   7   4  13       37.13       34.51     14.37 o 
   8   4  13       14.05       11.45     22.49 o 
   9   4  13        0.01        0.00      8.71 o 
 -10   5  13        0.34       14.90     13.71 o 
  -9   5  13       39.11       50.20     20.78 o 
  -8   5  13       44.26       13.07     16.83 o 
  -7   5  13        2.82       11.60     11.49 o 
  -6   5  13        0.45       12.28     16.28 o 
  -5   5  13      464.53      495.89     35.56 o 
  -4   5  13       57.55       76.12     20.44 o 
  -3   5  13       14.85        9.07     15.21 o 
  -2   5  13       16.71       20.69      6.28 o 
  -1   5  13      189.88      186.31     25.03 o 
   0   5  13       65.13       67.07     15.28 o 
   1   5  13      519.23      550.75     42.26 o 
   2   5  13        7.09        4.29      6.53 o 
   3   5  13        0.07        0.00     12.92 o 
   4   5  13      251.24      260.80     34.99 o 
   5   5  13        4.04       13.37     12.05 o 
   6   5  13      189.21      240.90     31.48 o 
   7   5  13       39.16       14.60     15.71 o 
   8   5  13       25.67        7.58     17.33 o 
  -9   6  13       57.81       44.15     22.33 o 
  -8   6  13        6.45        7.89     15.45 o 
  -7   6  13      289.98      462.04     62.54 o 
  -6   6  13      444.83      484.73     62.75 o 
  -5   6  13      142.47      114.63     31.48 o 
  -4   6  13        0.36       21.38     16.02 o 
  -3   6  13       12.35        9.14      7.19 o 
  -2   6  13       59.37       50.75     13.97 o 
  -1   6  13        9.77        6.35      8.40 o 
   0   6  13      152.73      155.59     37.62 o 
   1   6  13        5.55       12.70      7.45 o 
   2   6  13      101.56      103.90     18.91 o 
   3   6  13      170.02      138.21     32.42 o 
   4   6  13       37.75       41.56     13.99 o 
   5   6  13       66.51       66.69     15.75 o 
   6   6  13       27.97       60.26     25.56 o 
   7   6  13       62.51       86.81     28.40 o 
   8   6  13       53.58       99.96     34.38 o 
  -8   7  13        0.63        0.00     19.85 o 
  -7   7  13       16.78       15.27     14.99 o 
  -6   7  13       12.56       21.44     18.01 o 
  -5   7  13        4.95        0.00     10.17 o 
  -4   7  13      173.71      103.02     30.46 o 
  -3   7  13      110.76      141.77     33.32 o 
  -2   7  13      245.41      240.82     45.31 o 
  -1   7  13       48.17       48.00     13.40 o 
   0   7  13      126.40       63.39     14.15 o 
   1   7  13       44.40       44.63     13.01 o 
   2   7  13       16.80        0.00     12.09 o 
   3   7  13       67.08      111.20     30.61 o 
   4   7  13       30.53       35.85     20.95 o 
   5   7  13      198.32      221.52     45.01 o 
   6   7  13       68.04       43.76     22.80 o 
   7   7  13        6.47       50.03     24.17 o 
  -7   8  13       48.25       65.59     28.30 o 
  -6   8  13      201.19      220.29     44.78 o 
  -5   8  13      157.84      119.39     32.59 o 
  -4   8  13      157.14      232.42     45.10 o 
  -3   8  13        0.23        3.87     14.87 o 
  -2   8  13       14.88        9.28     12.68 o 
  -1   8  13        0.50       20.89     16.87 o 
   0   8  13        0.74        2.49      9.34 o 
   1   8  13       29.67       14.53     12.68 o 
   2   8  13      193.51      214.49     43.57 o 
   3   8  13       22.25       18.65     10.17 o 
   4   8  13      151.23      222.33     44.73 o 
   5   8  13       13.13        0.00     13.25 o 
  -4   9  13        2.35        0.00     11.26 o 
  -3   9  13        0.87       54.17     24.24 o 
  -2   9  13        9.90        0.00     17.06 o 
  -1   9  13        3.38       23.31     17.97 o 
   0   9  13        2.38       12.73     19.95 o 
   1   9  13      168.00      241.76     45.70 o 
   2   9  13      269.40      319.39     54.57 o 
   3   9  13      193.51      181.73     39.95 o 
 -10   0  14        1.28        6.44      9.60 o 
  -8   0  14       18.56       19.97     12.73 o 
  -6   0  14      178.98      168.18     31.77 o 
  -4   0  14      176.94      149.96     31.10 o 
  -2   0  14        9.80        9.11     11.34 o 
   0   0  14       58.09       96.23     26.99 o 
   2   0  14      190.05      206.63     37.14 o 
   4   0  14     2650.13     2911.16    161.47 o 
   6   0  14      158.15      124.67     32.89 o 
   8   0  14       28.45        4.72     13.15 o 
 -10   1  14       19.68       10.67      9.02 o 
  -9   1  14        1.55        5.97      5.14 o 
  -8   1  14       78.44       48.69     14.92 o 
  -7   1  14       19.86       14.39      8.02 o 
  -6   1  14       56.63       48.10     13.16 o 
  -5   1  14        9.89       33.92     10.63 o 
  -4   1  14       17.81       12.86      7.90 o 
  -3   1  14      167.92      174.91     24.03 o 
  -2   1  14       31.82       25.40     10.01 o 
  -1   1  14      137.80      110.20     20.54 o 
   0   1  14        3.23        7.01      8.50 o 
   1   1  14       13.92       28.70     11.07 o 
   2   1  14       11.46       14.58     11.34 o 
   3   1  14      158.18      203.26     34.34 o 
   4   1  14      136.66      151.99     25.57 o 
   5   1  14        2.45        0.00      8.21 o 
   6   1  14       41.44       32.99     18.39 o 
   7   1  14        7.18        1.18      8.84 o 
   8   1  14       11.45       13.46     12.92 o 
   9   1  14       18.75       12.56     14.03 o 
 -10   2  14        0.54        0.00     13.91 o 
  -9   2  14       23.29        9.76      9.21 o 
  -8   2  14      425.62      441.10     42.63 o 
  -7   2  14      347.90      384.95     34.13 o 
  -6   2  14      370.72      387.82     34.09 o 
  -5   2  14        1.14        0.00      6.67 o 
  -4   2  14      124.21       94.67     17.44 o 
  -3   2  14       33.67       43.90     17.49 o 
  -2   2  14        9.46        4.20      9.76 o 
  -1   2  14        3.09       14.17      8.34 o 
   0   2  14      150.86      154.24     23.15 o 
   1   2  14       55.81       89.78     19.01 o 
   2   2  14      312.32      306.60     33.17 o 
   3   2  14       45.79       81.98     22.08 o 
   4   2  14      467.98      382.27     38.25 o 
   5   2  14       58.65       47.21     14.76 o 
   6   2  14      120.32      167.80     56.26 o 
   7   2  14        1.77        0.00     12.25 o 
   8   2  14        0.00        0.00     23.05 o 
 -10   3  14       30.43       11.24     14.11 o 
  -9   3  14       27.76        4.22     11.07 o 
  -8   3  14       54.04      105.17     31.09 o 
  -7   3  14       74.31       72.28     16.08 o 
  -6   3  14       34.08       45.76     12.96 o 
  -5   3  14       37.28       48.96     12.83 o 
  -4   3  14      132.01      106.53     18.00 o 
  -3   3  14        2.52       12.41     15.94 o 
  -2   3  14       56.24       49.57     12.32 o 
  -1   3  14        0.02        8.79      9.69 o 
   0   3  14       33.58       30.77     10.26 o 
   1   3  14       76.21       50.80     16.79 o 
   2   3  14       95.76      111.77     19.99 o 
   3   3  14      242.90      312.88     33.74 o 
   4   3  14      231.58      223.51     29.60 o 
   5   3  14        0.78        9.28      9.34 o 
   6   3  14       66.24      100.32     22.11 o 
   7   3  14        0.53       17.47     25.76 o 
   8   3  14        3.39        4.18     16.32 o 
  -9   4  14       16.81       49.58     20.32 o 
  -8   4  14       67.39       77.59     25.39 o 
  -7   4  14      244.16      258.64     45.14 o 
  -6   4  14      577.75      634.43     69.97 o 
  -5   4  14        3.83        4.46     10.29 o 
  -4   4  14       10.20       11.36      6.89 o 
  -3   4  14        6.35       15.61      8.08 o 
  -2   4  14        0.52        0.16      7.56 o 
  -1   4  14       45.71       33.59     13.98 o 
   0   4  14      116.05      106.27     19.99 o 
   1   4  14       12.63        6.38      7.84 o 
   2   4  14       22.58       34.23     13.93 o 
   3   4  14       45.59       30.49     30.52 o 
   4   4  14       52.87       19.86     21.91 o 
   5   4  14       42.62       61.24     15.27 o 
   6   4  14        0.34       15.77     12.72 o 
   7   4  14       15.01       17.73     10.63 o 
   8   4  14      134.64      151.36     26.56 o 
  -9   5  14      116.15      122.61     32.37 o 
  -8   5  14       23.34       35.04     24.24 o 
  -7   5  14      211.49      208.24     43.20 o 
  -6   5  14        0.11       24.73     17.51 o 
  -5   5  14       49.63       57.62     23.57 o 
  -4   5  14        1.23        3.29      5.76 o 
  -3   5  14       26.64       11.74     14.58 o 
  -2   5  14      107.25       95.24     17.27 o 
  -1   5  14        5.66        2.62      6.09 o 
   0   5  14      114.78       91.68     18.12 o 
   1   5  14        1.92        1.79     11.12 o 
   2   5  14        6.73        0.00      7.17 o 
   3   5  14      108.48      123.51     22.72 o 
   4   5  14       96.72      127.27     23.19 o 
   5   5  14       37.99       25.04     11.61 o 
   6   5  14       27.17       26.52     13.39 o 
   7   5  14        4.50        8.00      8.30 o 
  -8   6  14       14.90        9.72     19.69 o 
  -7   6  14        6.53        0.84     12.67 o 
  -6   6  14       27.25        0.00     12.84 o 
  -5   6  14      347.03      289.66     51.15 o 
  -4   6  14       58.08       89.60     30.54 o 
  -3   6  14        9.06        3.28     13.33 o 
  -2   6  14       30.24       26.68     10.18 o 
  -1   6  14        5.19        8.54      9.74 o 
   0   6  14       72.86       67.82     15.39 o 
   1   6  14      124.25      125.52     22.18 o 
   2   6  14       12.33        2.21     14.11 o 
   3   6  14       83.78      139.43     24.72 o 
   4   6  14        3.14        0.00      8.81 o 
   5   6  14        2.96        3.35      7.50 o 
   6   6  14       14.64        0.00     13.70 o 
  -6   7  14      145.42      177.93     42.06 o 
  -5   7  14        0.98        0.00     16.57 o 
  -4   7  14        2.29       22.12     17.74 o 
  -3   7  14        5.02       40.30     25.77 o 
  -2   7  14       15.56        9.38     11.34 o 
  -1   7  14       60.76       78.17     28.51 o 
   0   7  14       14.96       51.06     21.04 o 
   1   7  14        5.67       11.12      7.94 o 
   2   7  14       14.25        1.10      9.67 o 
   3   7  14       10.45       69.65     28.42 o 
   4   7  14        0.16       13.68     16.31 o 
   5   7  14       42.82       12.81     18.45 o 
  -4   8  14        1.75        7.19     14.99 o 
  -3   8  14       34.15       37.98     24.31 o 
  -2   8  14       46.50       61.34     26.39 o 
  -1   8  14        2.76        0.00     11.68 o 
   0   8  14        2.10       10.99     11.86 o 
   1   8  14        1.08       15.18     10.44 o 
   2   8  14       22.33       29.87     20.79 o 
   3   8  14       18.05       48.60     24.60 o 
  -9   0  15       97.81      160.99     33.11 o 
  -7   0  15       32.15       27.29     14.95 o 
  -5   0  15        0.20        4.19     14.75 o 
  -3   0  15      374.42      368.71     49.75 o 
  -1   0  15       53.94       29.48     14.46 o 
   1   0  15        3.72        0.00     17.72 o 
   3   0  15      815.44      778.78     80.44 o 
   5   0  15       17.31       40.26     19.65 o 
   7   0  15       93.67       47.60     23.57 o 
  -9   1  15      195.95      197.69     26.39 o 
  -8   1  15       62.44       81.24     24.79 o 
  -7   1  15       25.30       38.18     13.96 o 
  -6   1  15        8.55       38.48     13.52 o 
  -5   1  15       45.28       19.10     20.78 o 
  -4   1  15       69.86       99.67     19.08 o 
  -3   1  15      245.92      205.85     27.27 o 
  -2   1  15      107.58      104.36     18.57 o 
  -1   1  15       75.41       61.52     13.20 o 
   0   1  15       40.87       43.48     13.92 o 
   1   1  15        6.22        6.75      7.21 o 
   2   1  15        0.07        9.59      9.14 o 
   3   1  15      497.78      557.54     47.51 o 
   4   1  15       12.96       12.52     12.47 o 
   5   1  15      335.81      381.55     40.73 o 
   6   1  15        1.94        0.00      8.81 o 
   7   1  15       40.98       48.93     17.11 o 
  -9   2  15       80.63       91.82     27.78 o 
  -8   2  15       83.24       91.87     22.29 o 
  -7   2  15      155.47      186.67     27.36 o 
  -6   2  15        0.15       18.35     20.05 o 
  -5   2  15        1.23        6.80      7.30 o 
  -4   2  15        3.90       38.15     19.63 o 
  -3   2  15      309.77      333.23     34.20 o 
  -2   2  15      193.77      191.47     52.57 o 
  -1   2  15       14.07        0.00      8.35 o 
   0   2  15        6.04       10.85      7.98 o 
   1   2  15        3.11        0.00      6.85 o 
   2   2  15       11.82        3.45     14.30 o 
   3   2  15        0.92        7.17     17.31 o 
   4   2  15       82.98      110.46     22.42 o 
   5   2  15        7.15        0.00     11.35 o 
   6   2  15       36.71       54.54     16.60 o 
   7   2  15        6.76        0.00     26.03 o 
  -8   3  15       47.78       43.00     21.19 o 
  -7   3  15      277.22      338.31     53.64 o 
  -6   3  15      288.81      337.79     33.32 o 
  -5   3  15       22.72       20.96      8.61 o 
  -4   3  15        0.94        0.84      8.57 o 
  -3   3  15        2.07       18.09      6.69 o 
  -2   3  15        0.12        0.00      7.79 o 
  -1   3  15      144.22      147.34     29.22 o 
   0   3  15       83.38      134.79     22.83 o 
   1   3  15        7.75        0.00      7.88 o 
   2   3  15       18.74        4.22     13.69 o 
   3   3  15       71.91       72.70     17.72 o 
   4   3  15      182.65      207.79     29.81 o 
   5   3  15       65.78       83.59     27.69 o 
   6   3  15        0.04       14.38     14.62 o 
   7   3  15       17.16       37.00     15.95 o 
  -8   4  15       76.19       84.96     27.86 o 
  -7   4  15       12.52       27.67     17.35 o 
  -6   4  15       16.52       66.98     26.43 o 
  -5   4  15        3.87        0.00     15.13 o 
  -4   4  15       58.09       60.01     14.15 o 
  -3   4  15        5.17        7.39      8.95 o 
  -2   4  15       23.54       27.52      9.63 o 
  -1   4  15      121.32       96.63     19.58 o 
   0   4  15       61.75       60.56     20.10 o 
   1   4  15       89.86      119.67     21.65 o 
   2   4  15       19.11       43.30     14.62 o 
   3   4  15       79.46      103.93     33.90 o 
   4   4  15       64.99       65.12     19.91 o 
   5   4  15        0.10        0.00      9.62 o 
   6   4  15        1.42        1.45     11.72 o 
  -7   5  15      157.64      118.18     34.36 o 
  -6   5  15       41.06       65.65     25.99 o 
  -5   5  15       30.62       31.59     17.99 o 
  -4   5  15       65.41       97.12     30.15 o 
  -3   5  15        7.27        3.21     12.51 o 
  -2   5  15       14.71        8.65      6.74 o 
  -1   5  15       23.19       38.33     18.22 o 
   0   5  15       49.35       47.40     14.16 o 
   1   5  15       10.75        3.17      9.30 o 
   2   5  15       54.04       40.89     14.43 o 
   3   5  15       12.67       10.36     12.49 o 
   4   5  15        7.78        5.07      8.69 o 
   5   5  15        6.44       15.45     11.62 o 
  -6   6  15      157.14      150.69     38.50 o 
  -5   6  15       19.05       43.97     23.02 o 
  -4   6  15      111.78      123.35     36.29 o 
  -3   6  15       98.66      116.61     32.46 o 
  -2   6  15        0.05        0.00     14.64 o 
  -1   6  15        3.40        6.84     14.46 o 
   0   6  15       12.92       43.90     13.22 o 
   1   6  15        0.40       22.11     14.17 o 
   2   6  15       17.73       10.34     11.43 o 
   3   6  15       77.06       87.46     24.71 o 
   4   6  15       91.72      123.46     23.93 o 
  -3   7  15        7.25        0.00     17.97 o 
  -2   7  15        1.38       13.36     19.01 o 
  -1   7  15       70.41       86.94     26.61 o 
   0   7  15       94.85       88.45     28.13 o 
   1   7  15       13.04       33.51     19.85 o 
   2   7  15        0.21       30.54     13.50 o 
  -6   0  16       27.72       30.87     20.45 o 
  -4   0  16       16.65        0.00     12.84 o 
  -2   0  16      166.53      122.29     29.44 o 
   0   0  16       80.73       52.83     16.74 o 
   2   0  16        3.86       22.41     15.27 o 
   4   0  16       21.05        2.15     13.14 o 
  -7   1  16       91.33      110.92     20.13 o 
  -6   1  16        0.34        0.00      7.86 o 
  -5   1  16      106.40      144.13     23.27 o 
  -4   1  16      127.80      111.70     20.61 o 
  -3   1  16        2.98        9.97     12.21 o 
  -2   1  16       27.82       16.30     10.54 o 
  -1   1  16       11.64        1.79      9.89 o 
   0   1  16       14.20       20.06      9.37 o 
   1   1  16        2.19        0.00      8.73 o 
   2   1  16       15.11       10.17     11.86 o 
   3   1  16        8.11        5.27     20.49 o 
   4   1  16        8.49        5.96     10.58 o 
   5   1  16       21.28       29.23     15.91 o 
  -7   2  16       11.00       23.06     11.55 o 
  -6   2  16       50.89       40.12     14.49 o 
  -5   2  16       10.25       27.96     11.20 o 
  -4   2  16       25.69       22.78     11.43 o 
  -3   2  16       63.11       56.15     27.41 o 
  -2   2  16        0.31        8.96     10.43 o 
  -1   2  16        5.96       13.60     15.07 o 
   0   2  16        4.78        0.95      8.23 o 
   1   2  16       38.18       28.65     12.06 o 
   2   2  16        8.56        4.08     17.41 o 
   3   2  16       13.49       14.49     26.85 o 
   4   2  16      155.04      218.32     30.89 o 
   5   2  16       44.64       64.00     16.19 o 
  -6   3  16       58.91       82.91     27.12 o 
  -5   3  16       41.40       41.74     11.87 o 
  -4   3  16        2.85        0.00      7.87 o 
  -3   3  16       60.16       62.57     26.69 o 
  -2   3  16        1.41        0.00      7.55 o 
  -1   3  16        5.14        5.52      9.40 o 
   0   3  16       25.66        8.02     10.09 o 
   1   3  16       63.73       90.29     20.14 o 
   2   3  16       28.69       58.90     18.40 o 
   3   3  16       71.02       95.92     22.54 o 
   4   3  16       87.87      111.60     23.10 o 
  -5   4  16        5.46        1.21     12.38 o 
  -4   4  16       22.31        9.05     15.57 o 
  -3   4  16      125.31      104.89     20.43 o 
  -2   4  16        0.70        0.00      7.09 o 
  -1   4  16        8.28       22.65     10.87 o 
   0   4  16      138.88      110.86     21.36 o 
   1   4  16        1.78        3.71      8.83 o 
   2   4  16        0.79       19.14     13.03 o 
   3   4  16       80.66      123.24     23.76 o 
   4   4  16        3.10       12.22     16.68 o 
  -4   5  16       44.76       38.95     24.20 o 
  -3   5  16        2.46        0.00     12.79 o 
  -2   5  16       65.24       30.58     19.15 o 
  -1   5  16        8.36        9.62     12.29 o 
   0   5  16       44.99       46.61     15.10 o 
   1   5  16       67.04       43.90     25.75 o 
   2   5  16       51.84       30.87     14.55 o 
  -5   0  17       32.00       49.27     18.75 o 
  -3   0  17       40.94       42.26     17.93 o 
  -1   0  17        6.72        7.35     14.27 o 
   1   0  17       23.05        0.00     19.65 o 
   3   0  17       57.21       38.00     24.72 o 
  -4   1  17        0.34        0.00      7.36 o 
  -3   1  17        0.00        9.98     10.82 o 
  -2   1  17       21.56       13.17      9.38 o 
  -1   1  17        0.64       10.66      8.35 o 
   0   1  17       53.29       80.00     18.45 o 
   1   1  17       23.09       15.68     18.25 o 
   2   1  17       14.16        0.00     10.91 o 
  -4   2  17        6.71        4.26     13.20 o 
  -3   2  17       43.42       91.55     37.75 o 
  -2   2  17       10.08        5.52      9.86 o 
  -1   2  17       48.77       52.75     14.88 o 
   0   2  17        0.10       16.19     12.69 o 
   1   2  17        0.01        8.49      8.74 o 
   2   2  17        1.90       11.00     14.89 o 
  -3   3  17        3.30        6.44      9.47 o 
  -2   3  17        6.29        0.00      8.88 o 
  -1   3  17        8.90        9.71     12.91 o 
   0   3  17       11.31        2.63      9.15 o 
   1   3  17        7.72       40.31     17.35 o 
                                                 
